# Supplementary material for: Insight into induced charges at metal surfaces and biointerfaces using a polarizable Lennard–Jones potential
Source: Nat Commun. 2018 Feb 19;9:716. doi: 10.1038/s41467-018-03137-8 (PMC5818522; doi:10.1038/s41467-018-03137-8)
Supplement: Supplementary file 11 — Supplementary Data [file 41467_2018_3137_MOESM11_ESM.zip]

Archive with 10 entries (10 files):
- aue_cell_P1_100_e_0_5A_offset.car
- aue_cell_P1_100_e_0_5A_offset.mdf
- aue_cell_P1_110_e_0_5A_offset.car
- aue_cell_P1_110_e_0_5A_offset.mdf
- aue_cell_P1_111_e_0_5A_offset.car
- aue_cell_P1_111_e_0_5A_offset.mdf
- charmm27_interface_v1_5_Aue.prm
- cvff_interface_v1_5_Aue.frc
- cvff_interface_v1_5_Aue_templates.dat
- Guide_to_Models_and_Force_Field_Files.txt
