# Supplementary material for: Insight into induced charges at metal surfaces and biointerfaces using a polarizable Lennard–Jones potential
Source: Nat Commun. 2018 Feb 19;9:716. doi: 10.1038/s41467-018-03137-8 (PMC5818522; doi:10.1038/s41467-018-03137-8)
Supplement: Supplementary file 11 — Supplementary Data [file 41467_2018_3137_MOESM11_ESM.zip › aue_cell_P1_100_e_0_5A_offset.car]

!BIOSYM archive 3
PBC=ON
Materials Studio Generated CAR File
!DATE Fri Mar 04 10:48:45 2016
PBC    4.0782    4.0782    4.0782   90.0000   90.0000   90.0000 (P1)
Au1      0.000000000    0.000000000    0.000000000 XXXX 1      Auc     Au  1.000
Au2      0.000000000    2.039100000    2.039100000 XXXX 1      Auc     Au  1.000
Au3      2.039100000    0.000000000    2.039100000 XXXX 1      Auc     Au  1.000
Au4      2.039100000    2.039100000    0.000000000 XXXX 1      Auc     Au  1.000
H1       0.000000000    2.039100000    2.539100000 XXXX 1      Aue     H  -1.000
H2       2.039100000    2.039100000    0.500000000 XXXX 1      Aue     H  -1.000
H3       2.039100000    0.000000000    2.539100000 XXXX 1      Aue     H  -1.000
H4       0.000000000    0.000000000    0.500000000 XXXX 1      Aue     H  -1.000
end
end
