# Supplementary material for: Insight into induced charges at metal surfaces and biointerfaces using a polarizable Lennard–Jones potential
Source: Nat Commun. 2018 Feb 19;9:716. doi: 10.1038/s41467-018-03137-8 (PMC5818522; doi:10.1038/s41467-018-03137-8)
Supplement: Supplementary file 11 — Supplementary Data [file 41467_2018_3137_MOESM11_ESM.zip › aue_cell_P1_111_e_0_5A_offset.mdf]

!BIOSYM molecular_data 4
 
!Date: Fri Mar 04 10:47:26 2016   Materials Studio Generated MDF file
 
#topology

@column 1 element
@column 2 atom_type
@column 3 charge_group
@column 4 isotope
@column 5 formal_charge
@column 6 charge
@column 7 switching_atom
@column 8 oop_flag
@column 9 chirality_flag
@column 10 occupancy
@column 11 xray_temp_factor
@column 12 connections
 
@molecule au_cell_P1_111
 
XXXX_1:Au1          Au Auc     ?     0  3+    1.0000 0 0 8 1.0000  0.0000 XXXX_2:Au1 
XXXX_1:Au2          Au Auc     ?     0  3+    1.0000 0 0 8 1.0000  0.0000 XXXX_2:Au2 
XXXX_1:Au3          Au Auc     ?     0  3+    1.0000 0 0 8 1.0000  0.0000 XXXX_2:Au3 
XXXX_1:Au4          Au Auc     ?     0  3+    1.0000 0 0 8 1.0000  0.0000 XXXX_2:Au4 
XXXX_1:Au5          Au Auc     ?     0  3+    1.0000 0 0 8 1.0000  0.0000 XXXX_2:Au5 
XXXX_1:Au6          Au Auc     ?     0  3+    1.0000 0 0 8 1.0000  0.0000 XXXX_2:Au6 
XXXX_2:Au1          H  Aue     ?     0  0    -1.0000 0 0 8 1.0000  0.0000 XXXX_1:Au1 
XXXX_2:Au2          H  Aue     ?     0  0    -1.0000 0 0 8 1.0000  0.0000 XXXX_1:Au2 
XXXX_2:Au3          H  Aue     ?     0  0    -1.0000 0 0 8 1.0000  0.0000 XXXX_1:Au3 
XXXX_2:Au4          H  Aue     ?     0  0    -1.0000 0 0 8 1.0000  0.0000 XXXX_1:Au4 
XXXX_2:Au5          H  Aue     ?     0  0    -1.0000 0 0 8 1.0000  0.0000 XXXX_1:Au5 
XXXX_2:Au6          H  Aue     ?     0  0    -1.0000 0 0 8 1.0000  0.0000 XXXX_1:Au6 
 
!
#symmetry
@periodicity 3 xyz
@group (P1)

#end
