# Supplementary material for: Insight into induced charges at metal surfaces and biointerfaces using a polarizable Lennard–Jones potential
Source: Nat Commun. 2018 Feb 19;9:716. doi: 10.1038/s41467-018-03137-8 (PMC5818522; doi:10.1038/s41467-018-03137-8)
Supplement: Supplementary file 11 — Supplementary Data [file 41467_2018_3137_MOESM11_ESM.zip › cvff_interface_v1_5_Aue.frc]

!BIOSYM forcefield          1

#version cvff.frc	1.2	13-Dec-90
#version cvff.frc	1.3	28-Feb-91
#version cvff.frc	1.4	12-Mar-91
#version cvff.frc	1.5	19-Mar-91
#version cvff.frc	1.6	17-Jul-91
#version cvff.frc	1.7	15-Oct-91
#version cvff.frc	1.8	07-Nov-91
#version cvff.frc	1.9	09-Mar-92
#version cvff.frc	2.0	22-Jul-92
#version cvff.frc	2.1	02-Sep-92
#version cvff.frc	2.2	11-Sep-94
#version cvff.frc	2.3	29-Jul-93
#version cvff.frc	2.4	01-Mar-02
#version cvff.frc	3.5	01-Aug-13
#version cvff.frc	3.6	01-Apr-14
#version cvff.frc	3.7	01-Mar-16

! Currently Insight does not handle version numbers on lines correctly.
! It uses the first occurence of a line, so when making changes you
! can either comment the original out temporarily or put the correct
! line first.


#define cvff_nocross_nomorse

> This is the new format version of the cvff forcefield

!Ver  Ref 		Function		Label
!---- ---   ---------------------------------	------
 2.0  18    atom_types				cvff
 1.0   1    equivalence				cvff
 2.0  18    auto_equivalence     		cvff_auto
 1.0   1    hbond_definition			cvff
 2.0  18    quadratic_bond			cvff   cvff_auto
 2.0  18    quadratic_angle			cvff   cvff_auto
 2.0  18    torsion_1				cvff   cvff_auto
 2.0  18    out_of_plane			cvff   cvff_auto
 1.0   1    nonbond(12-6)			cvff


#define cvff

> This is the new format version of the cvff forcefield

!Ver  Ref 		Function		Label
!---- ---   ---------------------------------	------
 2.0  18    atom_types				cvff
 1.0   1    equivalence				cvff
 2.0  18    auto_equivalence     		cvff_auto
 1.0   1    hbond_definition			cvff
 2.0  18    morse_bond				cvff   cvff_auto
 2.0  18    quadratic_angle			cvff   cvff_auto
 2.0  18    torsion_1				cvff   cvff_auto
 2.0  18    out_of_plane			cvff   cvff_auto
 1.0   1    bond-bond				cvff
 1.0   1    bond-angle				cvff
 1.0   1    angle-angle-torsion_1		cvff
 1.0   1    out_of_plane-out_of_plane		cvff
 1.0   1    angle-angle				cvff
 1.0   1    nonbond(12-6)			cvff


#define cvff_nocross

> This is the new format version of the cvff forcefield

!Ver  Ref 		Function		Label
!---- ---   ---------------------------------	------
 2.0  18    atom_types				cvff
 1.0   1    equivalence				cvff
 2.0  18    auto_equivalence     		cvff_auto
 1.0   1    hbond_definition			cvff
 2.0  18    morse_bond				cvff   cvff_auto
 2.0  18    quadratic_angle			cvff   cvff_auto
 2.0  18    torsion_1				cvff   cvff_auto
 2.0  18    out_of_plane			cvff   cvff_auto
 1.0   1    nonbond(12-6)			cvff


#define cvff_nomorse

> This is the new format version of the cvff forcefield

!Ver  Ref 		Function		Label
!---- ---   ---------------------------------	------
 2.0  18    atom_types				cvff
 1.0   1    equivalence				cvff
 2.0  18    auto_equivalence     		cvff_auto
 1.0   1    hbond_definition			cvff
 2.0  18    quadratic_bond			cvff   cvff_auto
 2.0  18    quadratic_angle			cvff   cvff_auto
 2.0  18    torsion_1				cvff   cvff_auto
 2.0  18    out_of_plane			cvff   cvff_auto
 1.0   1    bond-bond				cvff
 1.0   1    bond-angle				cvff
 1.0   1    angle-angle-torsion_1		cvff
 1.0   1    out_of_plane-out_of_plane		cvff
 1.0   1    angle-angle				cvff
 1.0   1    nonbond(12-6)			cvff


#atom_types	cvff

> Atom type definitions for any variant of cvff
> Masses from CRC 1973/74 pages B-250.

!Ver  Ref  Type    Mass      Element  Connections   Comment
!---- ---  ----  ----------  -------  -----------------------------------------
 1.0   1    h      1.007970    H           1        Hydrogen bonded to C. Masses from CRC 1973/74 pages B-250.  
 1.0   1    d      2.014000    D           1        General Deuterium Atom                                           
 1.0   1    hn     1.007970    H           1        Hydrogen bonded to N                                        
 1.0   1    ho     1.007970    H           1        Hydrogen bonded to O                                        
 1.0   1    hp     1.007970    H           1        Hydrogen bonded to P                                        
 1.0   1    hs     1.007970    H           1        Hydrogen bonded to S                                        
 1.0   1    h*     1.007970    H           1        Hydrogen in water molecule                                  
 2.3  25    hspc   1.007970    H           1        Hydrogen in SPC water molecule                                  
 2.3  25    htip   1.007970    H           1        Hydrogen in TIP water molecule                                  
 1.0   1    h$     1.007970    H           1        Hydrogen atom for automatic parameter assignment            
 1.0   1    lp     0.001097    L           1        Lone Pair (massless)                                                  
 1.1   2    lp     1.000000    L           1        Lone Pair                                                   
 2.0  18    h+     1.007970    H           1        Charged hydrogen in cations
 2.0  18    hc     1.007970    H           1        Hydrogen bonded to carbon
 2.0  18    hi     1.007970    H           1        Hydrogen in charged imidazole ring
 2.0  18    hw     1.007970    H           1        Hydrogen in water molecule
 2.0  18    dw     2.014000    D           1        Deuterium in heavy water
 1.0   1    c     12.011150    C           4        Sp3 aliphatic carbon                                  
 1.0   1    cg    12.011150    C           4        Sp3 alpha carbon in glycine                                 
 1.0   1    c'    12.011150    C           3        Sp2 carbon in carbonyl (C=O) group                          
 2.0  21    c*    12.011150    C           3        Carbon in carbonyl  group,   non_amides
 2.0  18    c"    12.011150    C           3        Carbon in carbonyl  group,   non_amides
 1.0   1    cp    12.011150    C           3        Sp2 aromatic carbon (partial double bonds)                  
 1.0   1    cr    12.011150    C           3        Carbon in guanidinium group (HN=C(NH2)2)                    
 2.0  18    c+    12.011150    C           3        C in guanidinium group
 1.0   1    c-    12.011150    C           3        Carbon in charged carboxylate (COO-) group                  
 1.0   1    ca    12.011150    C           4        General amino acid alpha carbon (sp3)                       
 1.0   1    c3    12.011150    C           4        Sp3 carbon in methyl (CH3) group                            
 1.0   1    cn    12.011150    C           4        Sp3 Carbon bonded to N                                      
 1.0   1    c2    12.011150    C           4        Sp3 carbon bonded to 2 H's, 2 heavy atoms                   
 1.0   1    c1    12.011150    C           4        Sp3 carbon bonded to 1 H, 3 Heavy atoms                     
 1.0   1    c5    12.011150    C           3        Sp2 aromatic carbon in five membered ring                   
 1.3   6    cs    12.011150    C           3        Sp2 carbon involved in thiophene                            
 1.0   1    c=    12.011150    C           3        Non-aromatic end doubly bonded carbon          
 2.0  19    c=1   12.011150    C           3        Non-aromatic, next to end doubly bonded carbon
 2.0  19    c=2   12.011150    C           3        Non-aromatic doubly bonded carbon
 1.0   1    ct    12.011150    C           2        Sp carbon involved in triple bond                           
 1.0   1    ci    12.011150    C           3        Aromatic carbon in a charged imidazole ring (HIS+)          
 1.0   1    c$    12.011150    C           4        Carbon atom for automatic parameter assignment              
 2.0  18    co    12.011150    C           4        Sp3 carbon in acetals
 2.0  18    c3m   12.011150    C           4        Sp3 carbon in 3-membered ring
 2.0  18    c4m   12.011150    C           4        Sp3 carbon in 4-membered ring
 2.0  18    coh   12.011150    C           4        Sp3 carbon in acetals with hydrogen
 2.0  18    c3h   12.011150    C           4        Sp3 carbon in 3-membered ring with hydrogens
 2.0  18    c4h   12.011150    C           4        Sp3 carbon in 4-membered ring with hydrogens
 2.0  18    ci    12.011150    C           3        Sp2 aromatic carbon in charged imidazole ring (His+)
 1.0   1    n     14.006700    N           3        Sp2 nitrogen with 1 H, 2 heavy atoms (amide group)          
 2.3  23    no    14.006700    N           3        Sp2 nitrogen in nitro group
 1.0   1    n2    14.006700    N           3        Sp2 nitrogen (NH2 in the guanidinium group (HN=C(NH2)2))    
 1.0   1    np    14.006700    N           2        Sp2 aromatic nitrogen (partial double bonds)                
 1.0   1    n3    14.006700    N           3        Sp3 nitrogen with three substituents                        
 1.0   1    n4    14.006700    N           4        Sp3 nitrogen with four substituents                         
 1.0   1    n=    14.006700    N           2        Non-aromatic end double bonded nitrogen       
 2.0  19    n=1   14.006700    N           2        Non-aromatic, next to end doubly bonded carbon
 2.0  19    n=2   14.006700    N           2        Non-aromatic doubly bonded nitrogen
 1.0   1    nt    14.006700    N           1        Sp nitrogen involved in triple bond                         
 1.3   4    nz    14.006700    N           1        Sp nitrogen in N2
 1.0   1    n1    14.006700    N           3        Sp2 nitrogen in charged arginine                            
 1.0   1    ni    14.006700    N           3        Sp2 nitrogen in a charged imidazole ring (HIS+)             
 1.0   1    n$    14.006700    N           3        Nitrogen atom for automatic parameter assignment            
 2.0  18    na    14.006700    N           3        Sp3 nitrogen in amines
 2.0  18    n3m   14.006700    N           3        Sp3 nitrogen in 3- membered ring
 2.0  18    n4m   14.006700    N           3        Sp3 nitrogen in 4- membered ring 
 2.0  18    n3n   14.00670     N           3        Sp2 nitrogen in 3- membered ring
 2.0  18    n4n   14.00670     N           3        Sp2 nitrogen in 4- membered ring
 2.0  18    nb    14.006700    N           3        Sp2 nitrogen in aromatic amines
 2.0  18    nn    14.006700    N           3        Sp2 nitrogen in aromatic amines
 2.0  18    npc   14.006700    N           3        Sp2 nitrogen in 5- or 6- membered ring  bonded to a heavy atom
 2.0  18    nh    14.006700    N           3        Sp2 nitrogen in 5-or 6-  membered ring  with  hydrogen attached
 2.0  18    nho   14.006700    N           3        Sp2 nitrogen in 6-  membered ring next to a carbonyl group and with a hydrogen
 2.0  18    nh+   14.006700    N           3        Protonated  nitrogen in 6- membered ring  with  hydrogen attached
 2.0  18    n+    14.006700    N           4        Sp3 nitrogen in protonated amines
 2.0  18    nr    14.006700    N           3        Sp2 nitrogen (NH2) in guanidinium group (HN=C(NH2)2)
 1.0   1    o'    15.999400    O           1        Oxygen in carbonyl (C=O) group                              
 1.0   1    o     15.999400    O           2        Sp3 oxygen in ether or ester groups                         
 1.8  14    oz    15.999400    O           1        Oxygen in Zeolite
 1.0   1    o-    15.999400    O           1        Oxygen in charged carboxylate (COO-) group                  
 1.0   1    oh    15.999400    O           2        Oxygen in hydroxyl (OH) group                               
 1.0   1    o*    15.999400    O           2        Oxygen in water molecule                                    
 2.3  25    ospc  15.999400    O           2        Oxygen in SPC water molecule                                    
 2.3  25    otip  15.999400    O           2        Oxygen in TIP3P water molecule                                    
 1.3   8    op    15.999400    O           2        Oxygen in aromatic rings. e.g. furan
 1.0   1    of    15.999400    O           2        Oxygen                                        
 1.0   1    o$    15.999400    O           2        Oxygen atom for automatic parameter assignment              
 2.0  18    oc    15.999400    O           2        Sp3 oxygen in ether or acetals
 2.0  18    oe    15.999400    O           2        Sp3 oxygen in ester
 2.0  18    o3e   15.999400    O           2        Sp3 oxygen in three membered ring
 2.0  18    o4e   15.999400    O           2        Sp3 oxygen in four membered ring
 1.0   1    s     32.064000    S           2        Sulfur in methionine (C-S-C) group                          
 1.0   1    s1    32.064000    S           2        Sulfur involved in S-S disulfide bond                       
 1.0   1    sh    32.064000    S           2        Sulfur in sulfhydryl (-SH) group                            
 1.3   6    sp    32.064000    S           2        Sulfur in thiophene                                         
 1.3   7    s'    32.064000    S           2        Sulfur in thioketone (>C=S) group
 1.0   1    s$    32.064000    S           2        Sulfur atom for automatic parameter assignment              
 2.0  18    sc    32.064000    S           2        Sp3 sulfur in methionines (C-S-C) group
 2.0  18    s3e   32.06400     S           2        Sulfur in three membered ring
 2.0  18    s4e   32.06400     S           2        Sulfur in four membered ring
 2.0  18    s-    32.064000    S           1        Partial double sulfur bonded to something then bonded to another
!                                                   Partial double  oxygen or sulfur
 1.0   1    p     30.973800    P           4        General phosphorous atom                                    
 1.8  14    pz    30.973800    P           1        Phosphorous atom in ALPO type structure                                    
 1.0   1    p$    30.973800    P           4        Phosphorous atom for automatic parameter assignment         
 2.0  18    ca+   40.079800    Ca                   Calcium ion Ca2+, mass = mass of Ca - 2*electron mass.    
 1.0   1    f     18.998400    F           1        Fluorine bonded to a carbon                                 
 1.0   1    cl    35.453000    Cl          1        Chlorine bonded to a carbon                                 
 1.0   1    br    79.909000    Br          1        Bromine bonded to a carbon                                  
 1.3   4    i    126.9045      I           1        Covalently bound Iodine
 1.0   1    si    28.086000    Si          4        Silicon                                                     
 1.8  14    sz    28.086000    Si          1        Silicon atom in a Zeolite or Silicate                                  
 1.0   1    nu    12.000000    D                    NULL atom for relative free energy                          
 3.7  33    Cl    35.453000    Cl          1        Chloride ion  Cl-                                           
 1.0   1    Br    79.904000    Br          1        Bromide ion   Br-                                           
 1.0   1    Na    22.989800    Na          1        Sodium ion                                                  
 1.3   9    ar    39.948       Ar          0        Argon atom
 2.4  30    he     4.002600    He          0        Helium atom
 2.1  26    al    26.982000    Al          0        Aluminium in alumino-silicate 
 2.1  26    az    26.982000    Al          0        Aluminium in alumino-silicate
 3.5  31    Al    26.982000    Al          0        Aluminium metal
 2.1  26    Na    22.990000    Na          0        Sodium metal
 3.5  31    Pt   195.090000    Pt          0        Platinum metal
 3.5  31    Pd   106.400000    Pd          0        Palladium metal
 3.5  31    Au   196.967000    Au          0        Gold metal
 3.5  31    Auc  195.967000    Au          1        Gold polarizable LJ model nucleus (+1.0e)
 3.5  31    Aue    1.000000    Au          1        Gold polarizable LJ model electron (-1.0e)
 3.5  31    Ag   107.868000    Ag          0        Silver metal
 2.1  26    Sn   118.690000    Sn          0        Tin metal
 2.1  26    K     39.102000    K           0        Potassium metal
 2.1  26    Li     6.940000    Li          0        Lithium metal
 2.1  26    Mo    95.940000    Mo          0        Molybdenum metal
 2.1  26    Fe    55.847000    Fe          0        Iron metal
 2.1  26    W    183.850000    W           0        Tungsten metal
 3.5  31    Ni    58.710000    Ni          0        Nickel metal
 2.1  26    Cr    51.996000    Cr          0        Chromium metal
 3.5  31    Cu    63.546000    Cu          0        Copper metal
 3.5  31    Pb   207.200000    Pb          0        Lead metal
 2.1  27    mg   100.000000    mg          0        Magnesium 
 3.5  31    k+    39.098300    K           0        Potassium ion in mica, montmorillonite, and other clays (+1.0)
 3.7  33    na+   22.989800    Na          0        Sodium ion in silica, clays, and organic salts
 3.5  31    sy1   28.086000    Si          4        Silicon atom in tetrahedral silicate sheet (+1.1)
 3.5  31    sy2   28.086000    Si          4        Silicon atom in tetrahedral silicate sheet (+1.1)
 3.5  31    ayt1  26.981539    Al          4        Aluminum defect of sy1 (+0.8)
 3.5  31    ayt2  26.981539    Al          4        Aluminum defect of sy2 (+0.8)
 3.5  31    ay1   26.981539    Al          6        Aluminum atom (+1.45) or magnesium defect (+1.1) in octahedral aluminate sheet
 3.5  31    ay2   26.981539    Al          6        Aluminum atom (+1.45) or magnesium defect (+1.1) in octahedral aluminate sheet
 3.5  31    oy1   15.999400    O           2        Oxygen atom in silicate sheet, surface (-0.55, -0.783 if next to Al defect)
 3.5  31    oy2   15.999400    O           2        Oxygen atom in silicate sheet, surface (-0.55, -0.783 if next to Al defect)
 3.5  31    oy3   15.999400    O           2        Oxygen atom in silicate sheet, surface (-0.55, -0.783 if next to Al defect)
 3.5  31    oy4   15.999400    O           3        Oxygen atom in octahedral aluminate sheet (-0.758, -0.867 if next to Mg defect)
 3.5  31    oy5   15.999400    O           3        Oxygen atom in octahedral aluminate sheet (-0.758, -0.867 if next to Mg defect)
 3.5  31    oy6   15.999400    O           3        Oxygen atom in octahedral aluminate sheet (-0.683, -0.792 if next to Mg defect)
 3.5  31    oy7   15.999400    O           3        Oxygen atom in octahedral aluminate sheet (-0.758, -0.867 if next to Mg defect)
 3.5  31    oy8   15.999400    O           3        Oxygen atom in octahedral aluminate sheet (-0.758, -0.867 if next to Mg defect)
 3.5  31    oy9   15.999400    O           3        Oxygen atom in octahedral aluminate sheet (-0.683, -0.792 if next to Mg defect)
 3.5  31    hoy    1.008000    H           1        Hydrogen atom in (Al,Mg,Si)OH and OH- groups in clay, silica, cement (excl. ettr)
 3.5  31    hok    1.008000    H           1        Hydrogen atom in AlOH surface group in kaolinite (0.2)
 3.6  32    sc1   28.08600     Si          4        Silicon atom in silicate ion in Ca3SiO5 (+1.0)
 3.6  32    sc4   28.08600     Si          4        Silicon atom in silica (+1.1 in bulk SiO2 or SiOH, +0.725 in SiO-)
 3.6  32    ac1   26.98153     Al          4        Aluminum atom in aluminate ring in Ca3Al2O6 (+1.2; note: eps 0.04 better)
 3.6  32    ca++  40.08000     Ca          0        Calcium ion in Ca3SiO5 (+1.5) and organic salts
 3.6  32    ca+a  40.08000     Ca          0        Calcium ion in Ca3Al2O6 (+1.5)
 3.6  32    ca+h  40.08000     Ca          0        Calcium ion in hydroxyapatite (+1.5)
 3.6  32    oc1   15.99940     O           1        Oxygen atom silicate ion in Ca3SiO5 (-1.0)
 3.6  32    oc2   15.99940     O           0        Oxide ion in Ca3SiO5 (-1.5)
 3.6  32    oc3   15.99940     O           2        Oxygen atom in aluminate ring in Ca3Al2O6 (-0.75)
 3.6  32    oc4   15.99940     O           1        Oxygen atom in apical position in Ca3Al2O6 (-1.35)
 3.6  32    oc5   15.99940     O           2        Oxygen atom in ettringite, Al(OH)6 unit (-0.9) and in superficial hydroxide ions (-1.05)
 3.6  32    oc23  15.99940     O           2        Oxygen atom in bulk silica (-0.55)
 3.6  32    oc24  15.99940     O           2        Oxygen atom on silica surface and clay edges (-0.675 in Si-OH, -0.9 in SiO-)
 3.6  32    hoc    1.00797     H           1        Hydrogen atom in OH group of ettringite (+0.35) and in superficial hydroxide ions (+0.3)
 3.6  32    pap   30.97380     P           4        Phosphorus atom in (hydrogen)phosphate ion in hydroxyapatite (+1.0)
 3.6  32    oap1  15.99940     O           1        Oxygen atom in (hydrogen)phosphate ion in hydroxyapatite (-0.8 to -0.6)
 3.6  32    oap2  15.99940     O           1        Oxygen atom in hydroxide ion in hydroxyapatite (-1.1)
 3.6  32    hop    1.00800     H           1        Hydrogen atom in hydrogenphosphate and in hydroxide ion in apatite (+0.4 and +0.2)
 3.5  31    ht5    1.00797     H           1        Hydrogen atom in TIP5P water model
 3.5  31    ot5   14.99940     O           2        Oxygen atom in TIP5P water model
 3.5  31    et5    0.50000     Lp          1        Electron pair in TIP5P water/ether model (shown as He)
 3.6  32    ha1    1.007970    H           1        Hydrogen atom in terminal OH group in PEO (+0.4)
 3.6  32    oa1   15.999400    O           2        Oxygen atom in terminal OH group in PEO (-0.6)
 3.6  32    ce1   12.011150    C           4        Carbon atom in backbone or terminal group in PEO
 3.6  32    he1    1.007970    H           1        Hydrogen atom in backbone or terminal group in PEO
 3.6  32    oe1   15.999400    O           2        Oxygen atom in PEO backbone
 3.6  32    oet5  14.999400    O           2        Oxygen atom in PEO backbone with lone pairs et5 attached (et5=-0.12)
 3.6  32    oat5  14.999400    O           2        Oxygen atom in terminal OH group in PEO with lone pairs et5 attached (et5=-0.18)

#equivalence	cvff 

> Equivalence table for any variant of cvff 

!		         	  Equivalences
!                 -----------------------------------------
!Ver  Ref   Type  NonB     Bond    Angle    Torsion    OOP
!---- ---   ----  ----     ----    -----    -------    ----
 1.0   1    h     h        h        h        h         h   
 1.0   1    d     h        h        h        h         h   
 1.0   1    hp    h        h        h        h         h   
 2.0  18    hc    h        h        h        h         h
 1.0   1    hs    h        hs       hs       hs        hs  
 1.0   1    hn    hn       hn       hn       hn        hn  
 1.0   1    ho    hn       ho       ho       ho        ho  
 2.0  18    hi    hn       hn       hn       hn        hn
 2.0  18    h+    hn       hn       hn       hn        hn
 1.0   1    h*    h*       h*       h*       h*        h*  
 2.3  25    hspc  hspc     hspc     hspc     hspc      hspc
 2.3  25    htip  htip     htip     htip     htip      htip
 2.0  18    hw    h*       h*       h*       h*        h*
 2.0  18    dw    h*       h*       h*       h*        h*
 1.0   1    h$    h$       h$       h$       h$        h$  
 1.0   1    lp    h        lp       h        h         h   
 1.0  24    c     cg       c        c        c         c   
 2.0  24    co    cg       c        c        c         c
 2.0  24    c3m   cg       c        c        c         c
 2.0  24    c4m   cg       c        c        c         c
 2.0  18    coh   cg       c        c        c         c
 2.0  18    c3h   cg       c        c        c         c
 2.0  18    c4h   cg       c        c        c         c
 1.0   1    cg    cg       c        c        c         c   
 1.0   1    ca    cg       c        c        c         c   
 1.0   1    cn    cg       c        c        c         c   
 1.0   1    c3    cg       c        c        c         c   
 1.0   1    c2    cg       c        c        c         c   
 1.0   1    c1    cg       c        c        c         c   
 1.0   1    c'    c'       c'       c'       c'        c'  
 2.0  18    c"    c'       c'       c'       c'        c'
 2.0  21    c*    c'       c'       c'       c'        c'
 1.0   1    cp    c'       cp       cp       cp        cp  
 1.0   1    c5    c'       c5       c5       cp        cp  
 1.3   6    cs    c'       cs       cs       cs        cs  
 1.0   1    cr    c'       cr       c'       cr        c'  
 2.0  18    c+    c'       cr       c'       cr        c'
 1.0   1    c-    c'       c'       c'       c'        c'  
 1.0   1    c=    c'       c=       c=       c=        c=  
 2.0  19    c=1   c'       c=1      c=       c=1       c=
 2.0  19    c=2   c'       c=2      c=       c=2       c=
 1.0   1    ct    c'       ct       ct       ct        ct  
 1.0   1    ci    c'       ci       c5       cp        cp  
 1.0   1    c$    c$       c$       c$       c$        c$  
 1.0   1    n     n        n        n        n         n   
 2.3  23    no    n        no       no       no        no  
 2.0  18    n3n   n        n        n        n         n 
 2.0  18    n4n   n        n        n        n         n 
 1.0   1    n2    n        n2       n        n2        n2  
 1.0   1    n3    n        n3       n3       n3        n3  
 2.0  18    na    n        n3       n3       n3        n3
 2.0  18    n3m   n        n3       n3       n3        n3
 2.0  18    n4m   n        n3       n3       n3        n3
 1.0   1    n4    n        n4       n3       n3        n3  
 2.0  18    n+    n        n4       n3       n3        n3
 2.0  18    nn    n        n3       n3       n3        n3
 2.0  18    nb    n        n3       n3       n3        n3
 1.0   1    np    n        np       np       np        np  
 1.0   1    n=    n        n=       np       np        np  
 2.0  19    n=1   n        n=1      np       np        np
 2.0  19    n=2   n        n=2      np       np        np
 1.0   1    nt    n        nt       nt       nt        nt  
 1.3   4    nz    n        nz       nz       nz        nz  
 1.0   1    n1    n        n1       n        n         n   
 1.0   1    ni    n        ni       np       np        np  
 2.0  18    nh    n        np       np       np        np
 2.0  18    npc   n        np       np       np        np
 2.0  18    nho   n        np       np       np        np
 2.0  18    nh+   n        nh+      np       np        np
 2.0  18    nr    n        n2       n2       n2        n2
 1.0   1    n$    n$       n$       n$       n$        n$  
 1.0   1    o'    o'       o'       o'       o'        o'  
 1.0   1    o     o'       o        o        o         o'  
 1.8  14    oz    oz       oz       oz       oz        oz  
 1.0   1    o-    o'       o-       o-       o'        o'  
 1.0   1    oh    o'       oh       o        o         o'  
 1.0   1    o*    o*       o*       o*       o*        o*  
 2.3  25    ospc  ospc     ospc     o*       o*        o*  
 2.3  25    otip  otip     otip     o*       o*        o*  
 1.3   8    op    o'       op       op       op        op  
 1.0   1    of    o'       oh       o        of        o'  
 1.0   1    o$    o$       o$       o$       o$        o$  
 2.0  18    oc    o'       o        o        o         o'
 2.0  18    oe    o'       o        o        o         o'
 2.0  18    o3e   o'       o        o        o         o'
 2.0  18    o4e   o'       o        o        o         o'
 1.0   1    s     s        s        s        s         s   
 1.0   1    s1    s        s        s        s         s   
 1.0   1    sh    s        sh       sh       sh        sh  
 1.3   7    s'    s'       s'       s'       s'        s'  
 1.3   6    sp    s'       sp       sp       sp        sp  
 1.0   1    s$    s$       s$       s$       s$        s$  
 2.0  18    sc    s        s        s        s         s
 2.0  18    s3e   s        s        s        s         s
 2.0  18    s4e   s        s        s        s         s
 1.0   1    p     p        p        p        p         p   
 1.8  14    pz    p        p        p        p         p   
 1.0   1    p$    p$       p$       p$       p$        p$  
 1.0   1    ca+   ca+      ca+      ca+      ca+       ca+ 
 1.0   1    f     f        f        f        f         f 
 1.3   4    i     i        i        i        i         i 
 1.0   1    cl    cl       cl       cl       cl        cl
 1.0   1    br    br       br       br       br        br
 1.0   1    si    si       si       si       si        si
 1.8  14    sz    sz       sz       sz       sz        sz
 1.0   1    nu    nu       nu       nu       nu        nu
 3.7  33    Cl    Cl       Cl       Cl       Cl        Cl
 1.0   1    Br    Br       Br       Br       Br        Br
 1.0   1    Na    Na       Na       Na       Na        Na
 1.3   9    ar    ar       ar       ar       ar        ar
 2.4  30    he    he       he       he       he        he
 2.1  26    al    sz       al       si       si        si
 2.1  26    az    sz       az       sz       sz        sz
 3.5  31    Al    Al       Br       c        c         c
 3.5  31    Pt    Pt       Br       c        c         c
 3.5  31    Pd    Pd       Br       c        c         c
 3.5  31    Au    Au       Br       c        c         c
 3.5  31    Auc   Auc      Auc      c        c         c
 3.5  31    Aue   Aue      Aue      c        c         c
 3.5  31    Ag    Ag       Br       c        c         c
 2.1  26    Sn    Na       Br       c        c         c
 2.1  26    K     K        Br       c        c         c
 2.1  26    Li    Li       Br       c        c         c
 2.1  26    Mo    Mo       Br       c        c         c
 2.1  26    Fe    Fe       Br       c        c         c
 2.1  26    W     W        Br       c        c         c
 2.1  26    Ni    Ni       Br       c        c         c
 2.1  26    Cr    Cr       Br       c        c         c
 3.5  31    Cu    Cu       Br       c        c         c
 3.5  31    Pb    Pb       Br       c        c         c
 2.1  27    mg    mg       sz       sz       sz        sz
 3.5  31    k+    k+       k+       k+       k+        k+
 3.7  33    na+   na+      na+      na+      na+       na+
 3.5  31    sy1   sy1      sy1      sy1      sy1       sy1
 3.5  31    sy2   sy1      sy2      sy2      sy2       sy2
 3.5  31    ayt1  ayt1     sy1      sy1      sy1       sy1
 3.5  31    ayt2  ayt1     sy2      sy2      sy2       sy2
 3.5  31    ay1   ay1      ay1      ay1      ay1       ay1
 3.5  31    ay2   ay1      ay2      ay2      ay2       ay2
 3.5  31    oy1   oy1      oy1      oy1      oy1       oy1
 3.5  31    oy2   oy1      oy2      oy2      oy2       oy2
 3.5  31    oy3   oy1      oy3      oy3      oy3       oy3
 3.5  31    oy4   oy4      oy4      oy4      oy4       oy4
 3.5  31    oy5   oy4      oy5      oy5      oy5       oy5
 3.5  31    oy6   oy4      oy6      oy6      oy6       oy6
 3.5  31    oy7   oy4      oy7      oy7      oy7       oy7
 3.5  31    oy8   oy4      oy8      oy8      oy8       oy8
 3.5  31    oy9   oy4      oy9      oy9      oy9       oy9
 3.5  31    hoy   hoy      hoy      hoy      hoy       hoy
 3.5  31    hok   hok      hok      hok      hok       hok
 3.6  32    sc1   sc1      sc1      sc1      sc1       sc4
 3.6  32    sc4   sc4      sc4      sc4      sc4       sc4
 3.6  32    ac1   ac1      ac1      ac1      ac1       sc4
 3.6  32    ca++  ca++     ca++     ca++     ca++      ca++
 3.6  32    ca+a  ca+a     ca+a     ca+a     ca+a      ca+a
 3.6  32    ca+h  ca+h     ca+h     ca+h     ca+h      ca+h
 3.6  32    oc1   oc1      oc1      oc1      oc1       oc1
 3.6  32    oc2   oc2      oc2      oc2      oc2       oc2
 3.6  32    oc3   oc3      oc3      oc3      oc3       oc3
 3.6  32    oc4   oc4      oc4      oc4      oc4       oc4
 3.6  32    oc5   oc5      oc5      oc5      oc5       oc5
 3.6  32    oc23  oc23     oc23     oc23     oc23      oc23
 3.6  32    oc24  oc24     oc23     oc23     oc23      oc23
 3.6  32    pap   pap      pap      pap      pap       pap
 3.6  32    oap1  oap1     oap1     oap1     oap1      oap1
 3.6  32    oap2  oap2     oap2     oap2     oap2      oap2
 3.6  32    hop   hop      hop      hop      hop       hop
 3.6  32    hoc   hoc      hoc      hoc      hoc       hoc
 3.5  31    ot5   ot5      ot5      ot5      ot5       ot5
 3.5  31    ht5   ht5      ht5      ht5      ht5       ht5
 3.5  31    et5   et5      et5      et5      et5       et5
 3.6  32    oe1   oe1      oe1      oe1      oe1       oe1
 3.6  32    ha1   ha1      ha1      ha1      ha1       ha1
 3.6  32    oa1   oa1      oa1      oa1      oe1       oa1
 3.6  32    ce1   ce1      ce1      ce1      ce1       ce1
 3.6  32    he1   he1      he1      he1      he1       he1
 3.6  32    oet5  oe1      oe1      oe1      oet5      oe1
 3.6  32    oat5  oa1      oa1      oa1      oet5      oa1


#auto_equivalence	cvff_auto

!		         	  Equivalences
!                 -----------------------------------------                       
!Ver  Ref   Type  NonB Bond   Bond     Angle    Angle     Torsion   Torsion      OOP      OOP 
!                      Inct           End atom Apex atom End Atoms Center Atoms End Atom Center Atom
!---- ---   ----  ---- ------ ----  ---------- --------- --------- -----------  -------- ----------- 
 2.0  18    h     h     h     h_       h_       h_        h_        h_           h_       h_
 2.0  18    d     h     h     h_       h_       h_        h_        h_           h_       h_
 2.0  18    hc    h     h     h_       h_       h_        h_        h_           h_       h_
 2.0  18    hp    h     h     h_       h_       h_        h_        h_           h_       h_
 2.0  18    hs    h     hs    h_       h_       h_        h_        h_           h_       h_
 2.0  18    hn    hn    hn    h_       h_       h_        h_        h_           h_       h_
 2.0  18    hi    hn    hn    h_       h_       h_        h_        h_           h_       h_
 2.0  18    h+    hn    hn    h_       h_       h_        h_        h_           h_       h_
 2.0  18    ho    hn    ho    h_       h_       h_        h_        h_           h_       h_
 2.0  18    h*    h*    h*    h_       h_       h_        h_        h_           h_       h_
 2.3  25    hspc  hspc  hspc  h_       h_       h_        h_        h_           h_       h_
 2.3  25    htip  htip  htip  h_       h_       h_        h_        h_           h_       h_
 2.0  18    hw    h*    h*    h_       h_       h_        h_        h_           h_       h_
 2.0  18    dw    h*    h*    h_       h_       h_        h_        h_           h_       h_
 2.0  18    lp    h     lp    h_       h_       h_        h_        h_           h_       h_
 2.0  24    c     cg    c     c_       c_       c_        c_        c_           c_       c_ 
 2.0  24    co    cg    c     c_       c_       c_        c_        c_           c_       c_
 2.0  24    c3m   cg    c     c3m_     c3m_     c3m_      c_        c_           c_       c_
 2.0  24    c4m   cg    c     c4m_     c4m_     c4m_      c_        c_           c_       c_
 2.0  18    coh   cg    c     c_       c_       c_        c_        c_           c_       c_
 2.0  18    c3h   cg    c     c3m_     c3m_     c3m_      c_        c_           c_       c_
 2.0  18    c4h   cg    c     c4m_     c4m_     c4m_      c_        c_           c_       c_
 2.0  18    cg    cg    c     c_       c_       c_        c_        c_           c_       c_   
 2.0  18    ca    cg    c     c_       c_       c_        c_        c_           c_       c_
 2.0  18    cn    cg    c     c_       c_       c_        c_        c_           c_       c_
 2.0  18    c3    cg    c     c_       c_       c_        c_        c_           c_       c_
 2.0  18    c2    cg    c     c_       c_       c_        c_        c_           c_       c_
 2.0  18    c1    cg    c     c_       c_       c_        c_        c_           c_       c_
 2.0  18    ci    c'    ci    ci_      c_       cp_       c_        cp_          c_       cp_
 2.0  21    c*    c'    c'    c'_      c_       c'_       c_        c'_          c_       c'_
 2.0  18    c"    c'    c'    c'_      c_       c'_       c_        c'_          c_       c'_
 2.0  18    c'    c'    c'    c'_      c_       c'_       c_        c'_          c_       c'_
 2.0  18    cp    c'    cp    cp_      c_       cp_       c_        cp_          c_       cp_ 
 2.0  18    c5    c'    c5    cp_      c_       cp_       c_        cp_          c_       cp_
 2.0  18    cs    c'    cs    cp_      c_       cp_       c_        cp_          c_       cp_
 2.0  18    cr    c'    cr    cr_      c_       c'_       c_        c=_3         c_       c'_
 2.0  18    c+    c'    cr    cr_      c_       c'_       c_        c+_          c_       c'_
 2.0  18    c-    c'    c'    c'_      c_       c'_       c_        c'_          c_       c'_
 2.0  18    c=    c'    c=    c=_3     c_       c=_       c_        c=_3         c_       c=_
 2.0  19    c=1   c'    c=    c=_1     c_       c=_       c_        c=_1         c_       c=_
 2.0  19    c=2   c'    c=    c=_2     c_       c=_       c_        c=_2         c_       c=_
 2.0  18    ct    c'    ct    ct_      c_       ct_       c_        ct_          c_       ct_
 2.0  18    na    n     n3    na_      n_       na_       n_        na_          n_       na_
 2.0  18    n3    n     n3    na_      n_       na_       n_        na_          n_       na_
 2.0  18    n3m   n     n3    n3m_     n3m_     n3m_      n_        na_          n_       na_
 2.0  18    n4m   n     n3    n4m_     n4m_     n4m_      n_        na_          n_       na_
 2.0  18    np    n     np    np_      n_       np_       n_        np_          n_       np_
 2.0  18    npc   n     np    np_      n_       np_       n_        np_          n_       np_
 2.0  18    nh    n     np    np_      n_       np_       n_        np_          n_       np_
 2.0  18    nho   n     np    np_      n_       np_       n_        np_          n_       np_
 2.0  18    nh+   n     nh+   np_      n_       np_       n_        np_          n_       np_
 2.0  18    ni    n     ni    np_      n_       np_       n_        np_          n_       np_
 2.0  18    nn    n     n3    na_      n_       n_        n_        n_           n_       n_
 2.0  18    nb    n     n3    np_      n_       n_        n_        n_           n_       n_
 2.0  18    n+    n     n4    n+_      n_       na_       n_        na_          n_       na_
 2.0  18    n4    n     n4    n+_      n_       na_       n_        na_          n_       na_
 2.0  18    n     n     n     n_       n_       n_        n_        n_           n_       n_
 2.3  23    no    n     n     n_       n_       n_        n_        n_           n_       n_
 2.0  18    n3n   n     n     n3m_     n3m_     n3m_      n_        n3n_         n_       n_
 2.0  18    n4n   n     n     n4m_     n4m_     n4m_      n_        n_           n_       n_
 2.0  18    nr    n     n2    n_       n_       n_        n_        n_           n_       n_
 2.0  18    n2    n     n2    n_       n_       n_        n_        n_           n_       n_
 2.0  18    n1    n     n1    n_       n_       n_        n_        n_           n_       n_
 2.0  18    n=    n     n=    n=_3     n_       n_        n_        n=_3         n_       n=_
 2.0  19    n=1   n     n=    n=_1     n_       n_        n_        n=_1         n_       n=_
 2.0  19    n=2   n     n=    n=_2     n_       n_        n_        n=_2         n_       n=_
 2.0  18    nt    n     nt    nt_      n_       nt_       n_        nt_          n_       nt_
 2.0  18    nz    n     nz    nz_      n_       nz_       n_        nz_          n_       nz_
 2.0  18    o     o'    o     o_       o_       o_        o_        o_           o_       o_
 2.0  18    oz    oz    oz    o_       o_       o_        o_        o_           o_       o_
 2.0  18    o*    o*    o*    o_       o_       o*_       o_        o_           o_       o_
 2.3  25    otip  otip  otip  o_       o_       o*_       o_        o_           o_       o_
 2.3  25    ospc  ospc  ospc  o_       o_       o*_       o_        o_           o_       o_
 2.0  18    oh    o'    oh    o_       o_       o_        o_        o_           o_       o_
 2.0  18    oc    o'    o     o_       o_       o_        o_        o_           o_       o_
 2.0  18    oe    o'    o     o_       o_       o_        o_        o_           o_       o_
 2.0  18    o3e   o'    o     o3e_     o3e_     o3e_      o_        o_           o_       o_
 2.0  18    o4e   o'    o     o4e_     o4e_     o4e_      o_        o_           o_       o_
 2.0  18    op    o'    op    op_      o_       op_       o_        o_           o_       op_
 2.0  18    o'    o'    o'    o'_      o'_      o_        o_        o_           o_       o_ 
 2.0  18    of    o'    oh    o_       o_       o_        o_        o_           o_       o_ 
 2.0  18    o-    o'    o-    o-_      o'_      o_        o_        o_           o_       o_ 
 2.0  18    s     s     s     s_       s_       s_        s_        s_           s_       s_
 2.0  18    s'    s'    s'    s'_      s'_      s_        s_        s_           s_       s_ 
 2.0  18    s-    s'    s-    s-_      s'_      s_        s_        s_           s_       s_ 
 2.0  18    sc    s     s     s_       s_       s_        s_        s_           s_       s_
 2.0  18    s3e   s     s     s3e_     s3e_     s3e_      s_        s_           s_       s_
 2.0  18    s4e   s     s     s4e_     s4e_     s4e_      s_        s_           s_       s_
 2.0  18    s1    s     s     s_       s_       s_        s_        s_           s_       s_
 2.0  18    sh    s     sh    s_       s_       s_        s_        s_           s_       s_
 2.0  18    sp    s'    sp    sp_      s_       sp_       s_        sp_          s_       sp_
 2.0  18    p     p     p     p_       p_       p_        p_        p_           p_       p_
 2.0  18    pz    p     p     p_       p_       p_        p_        p_           p_       p_
 2.0  18    ca+   ca+   ca+   ca+_     ca+_     ca+_      ca+_      ca+_         ca+_     ca+_
 2.0  18    f     f     f     f_       f_       f_        f_        f_           f_       f_
 2.0  18    i     i     i     i_       f_       i_        i_        i_           i_       i_
 2.0  18    cl    cl    cl    cl_      f_       cl_       c_        cl_          cl_      cl_
 2.0  18    br    br    br    br_      f_       br_       br_       br_          br_      br_
 2.0  18    si    si    si    si_      si_      si_       si_       si_          si_      si_
 2.0  18    sz    sz    sz    sz       si_      si_       si_       si_          si_      si_
 2.0  18    nu    nu    nu    nu_      nu_      nu_       nu_       nu_          nu_      nu_ 
 2.0  18    Cl    Cl    Cl    Cl_      Cl_      Cl_       Cl_       Cl_          Cl_      Cl_
 2.0  18    Br    Br    Br    Br_      Br_      Br_       Br_       Br_          Br_      Br_
 2.0  18    Na    Na    Na    Na_      Na_      Na_       Na_       Na_          Na_      Na_
 2.0  18    ar    ar    ar    ar_      ar_      ar_       ar_       ar_          ar_      ar_
 2.4  30    he    he    he    he_      he_      he_       he_       he_          he_      he_
 2.1  26    az    si    az    az_      si_      si_       si_       si_          si_      si_
 2.1  26    al    si    az    az_      si_      si_       si_       si_          si_      si_
 2.1  26    mg    mg    si    si_      si_      si_       si_       si_          si_      si_
 3.5  31    Al    Al    Al    c_       c_       c_        c_        c_           c_       c_
 3.5  31    Pb    Pb    Pb    c_       c_       c_        c_        c_           c_       c_
 3.5  31    Pt    Pt    Pt    c_       c_       c_        c_        c_           c_       c_
 3.5  31    Pd    Pd    Pd    c_       c_       c_        c_        c_           c_       c_
 3.5  31    Au    Au    Au    c_       c_       c_        c_        c_           c_       c_
 3.5  31    Auc   Auc   Auc   c_       c_       c_        c_        c_           c_       c_
 3.5  31    Aue   Aue   Aue   c_       c_       c_        c_        c_           c_       c_
 3.5  31    Ag    Ag    Ag    c_       c_       c_        c_        c_           c_       c_
 2.1  27    Sn    Sn    Sn    c_       c_       c_        c_        c_           c_       c_
 2.1  27    Li    Li    Li    c_       c_       c_        c_        c_           c_       c_
 2.1  27    Mo    Mo    Mo    c_       c_       c_        c_        c_           c_       c_
 2.1  27    Fe    Fe    Fe    c_       c_       c_        c_        c_           c_       c_
 2.1  27    W     W     W     c_       c_       c_        c_        c_           c_       c_
 3.5  31    Ni    Ni    Ni    c_       c_       c_        c_        c_           c_       c_
 2.1  27    Cr    Cr    Cr    c_       c_       c_        c_        c_           c_       c_
 3.5  31    Cu    Cu    Cu    c_       c_       c_        c_        c_           c_       c_
 3.5  31    k+    k+    k+    k+_      k+_      k+_       k+_       k+_          k+_      k+_
 3.7  33    na+   na+   na+   na+_     na+_     na+_      na+_      na+_         na+_     na+_
 3.5  31    sy1   sy1   sy1   sy1_     sy1_     sy1_      sy1_      sy1_         sy1_     sy1_
 3.5  31    sy2   sy1   sy1   sy2_     sy2_     sy2_      sy2_      sy2_         sy2_     sy2_
 3.5  31    ayt1  ayt1  sy1   sy1_     sy1_     sy1_      sy1_      sy1_         sy1_     sy1_
 3.5  31    ayt2  ayt1  sy1   sy2_     sy2_     sy2_      sy2_      sy2_         sy2_     sy2_
 3.5  31    ay1   ay1   ay1   ay1_     ay1_     ay1_      ay1_      ay1_         ay1_     ay1_
 3.5  31    ay2   ay1   ay1   ay2_     ay2_     ay2_      ay2_      ay2_         ay2_     ay2_
 3.5  31    oy1   oy1   oy1   oy1_     oy1_     oy1_      oy1_      oy1_         oy1_     oy1_
 3.5  31    oy2   oy1   oy1   oy2_     oy2_     oy2_      oy2_      oy2_         oy2_     oy2_
 3.5  31    oy3   oy1   oy1   oy3_     oy3_     oy3_      oy3_      oy3_         oy3_     oy3_
 3.5  31    oy4   oy4   oy1   oy4_     oy4_     oy4_      oy4_      oy4_         oy4_     oy4_
 3.5  31    oy5   oy4   oy1   oy5_     oy5_     oy5_      oy5_      oy5_         oy5_     oy5_
 3.5  31    oy6   oy4   oy1   oy6_     oy6_     oy6_      oy6_      oy6_         oy6_     oy6_
 3.5  31    oy7   oy4   oy1   oy7_     oy7_     oy7_      oy7_      oy7_         oy7_     oy7_
 3.5  31    oy8   oy4   oy1   oy8_     oy8_     oy8_      oy8_      oy8_         oy8_     oy8_
 3.5  31    oy9   oy4   oy1   oy9_     oy9_     oy9_      oy9_      oy9_         oy9_     oy9_
 3.5  31    hoy   hoy   hoy   hoy_     hoy_     hoy_      hoy_      hoy_         hoy_     hoy_
 3.6  32    hok   hok   hok   hok_     hok_     hok_      hok_      hok_         hok_     hok_
 3.6  32    sc1   sc1   sc1   sc1_     sc1_     sc1_      sc1_      sc1_         sc1_     sc1_
 3.6  32    sc4   sc4   sc4   sc4_     sc4_     sc4_      sc4_      sc4_         sc4_     sc4_
 3.6  32    ac1   ac1   ac1   ac1_     ac1_     ac1_      ac1_      ac1_         ac1_     ac1_
 3.6  32    ca++  ca++  ca++  ca++_    ca++_    ca++_     ca++_     ca++_        ca++_    ca++_
 3.6  32    ca+a  ca+a  ca+a  ca+a_    ca+a_    ca+a_     ca+a_     ca+a_        ca+a_    ca+a_
 3.6  32    ca+h  ca+h  ca+h  ca+h_    ca+h_    ca+h_     ca+h_     ca+h_        ca+h_    ca+h_
 3.6  32    oc1   oc1   oc1   oc1_     oc1_     oc1_      oc1_      oc1_         oc1_     oc1_
 3.6  32    oc2   oc2   oc2   oc2_     oc2_     oc2_      oc2_      oc2_         oc2_     oc2_
 3.6  32    oc3   oc3   oc3   oc3_     oc3_     oc3_      oc3_      oc3_         oc3_     oc3_
 3.6  32    oc4   oc4   oc4   oc4_     oc4_     oc4_      oc4_      oc4_         oc4_     oc4_
 3.6  32    oc5   oc5   oc5   oc5_     oc5_     oc5_      oc5_      oc5_         oc5_     oc5_
 3.6  32    oc23  oc23  oc23  oc23_    oc23_    oc23_     oc23_     oc23_        oc23_    oc23_
 3.6  32    oc24  oc24  oc23  oc23_    oc23_    oc23_     oc23_     oc23_        oc23_    oc23_
 3.6  32    hoc   hoc   hoc   hoc_     hoc_     hoc_      hoc_      hoc_         hoc_     hoc_
 3.6  32    pap   pap   pap   pap_     pap_     pap_      pap_      pap_         pap_     pap_
 3.6  32    oap1  oap1  oap1  oap1_    oap1_    oap1_     oap1_     oap1_        oap1_    oap1_
 3.6  32    oap2  oap2  oap2  oap2_    oap2_    oap2_     oap2_     oap2_        oap2_    oap2_
 3.6  32    hop   hop   hop   hop_     hop_     hop_      hop_      hop_         hop_     hop_
 3.5  31    ot5   ot5   ot5   ot5_     ot5_     ot5_      ot5_      ot5_         ot5_     ot5_
 3.5  31    ht5   ht5   ht5   ht5_     ht5_     ht5_      ht5_      ht5_         ht5_     ht5_
 3.5  31    et5   et5   et5   et5_     et5_     et5_      et5_      et5_         et5_     et5_
 3.6  32    ha1   ha1   ha1   ha1_     ha1_     ha1_      ha1_      ha1_         ha1_     ha1_
 3.6  32    oe1   oe1   oe1   oe1_     oe1_     oe1_      oe1_      oe1_         oe1_     oe1_
 3.6  32    oa1   oa1   oa1   oa1_     oa1_     oa1_      oe1_      oe1_         oa1_     oa1_
 3.6  32    ce1   ce1   ce1   ce1_     ce1_     ce1_      ce1_      ce1_         ce1_     ce1_
 3.6  32    he1   he1   he1   he1_     he1_     he1_      he1_      he1_         he1_     he1_
 3.6  32    oet5  oe1   oet5  oe1_     oe1_     oe1_     oet5_     oet5_         oe1_     oe1_
 3.6  32    oat5  oa1   oat5  oa1_     oa1_     oa1_     oet5_     oet5_         oa1_     oa1_


#hbond_definition	cvff 

 1.0   1   distance      2.5000
 1.0   1   angle        90.0000
 1.0   1   donors        hn  h*  hspc   htip
 1.0   1   acceptors     o'  o   o*  ospc   otip

#morse_bond	cvff 

> E = D * (1 - exp(-ALPHA*(R - R0)))^2

!Ver  Ref     I     J          R0         D           ALPHA
!---- ---    ----  ----     -------    --------      -------
 2.3  23     no    o-        1.2178    140.2486      2.0000
 2.3  23     no    cp        1.4720     87.8132      2.0000
 2.3  23     c'    cp        1.4720     87.8132      2.0000
 1.0   1     c     o         1.4250     68.3000      2.0000
 1.0   1     c     h         1.1050    108.6000      1.7710
 1.0   1     c     c         1.5260     88.0000      1.9150
 1.0   1     c     c'        1.5200     76.0000      1.9300
 1.0   1     c'    o'        1.2300    145.0000      2.0600
 1.0   1     n     hn        1.0260     93.0000      2.2800
 1.0   1     n     lp        1.0260     93.0000      2.2800
 1.0   1     n     c'        1.3200     97.0000      2.0000
 1.0   1     n     cr        1.3200     97.0000      2.0000
 1.0   1     c     n         1.4600     72.0000      2.2900
 1.0   1     n1    cr        1.3200     97.0000      2.0000
 1.0   1     n1    hn        1.0260     93.0000      2.2800
 1.0   1     n1    lp        1.0260     93.0000      2.2800
 1.0   1     c     n1        1.4600     72.0000      2.2900
 1.0   1     oh    ho        0.9600    104.0000      2.2800
 1.0   1     oh    lp        0.9600    104.0000      2.2800
 1.0   1     oh    c         1.4200     96.0000      2.0000
 1.0   1     o     ho        0.9600     95.0000      2.2800
 1.0   1     o     lp        0.9600     95.0000      2.2800
 1.0   1     c'    h         1.1050    108.6000      1.7710
 1.0   1     c'    o         1.3700    100.0000      2.0000
 1.0   1     c'    oh        1.3700    100.0000      2.0000
 1.0   1     c'    o-        1.2500    135.0000      2.0000
 1.0   1     cp    h         1.0800    116.0000      1.7700
 1.0   1     cp    cp        1.3400    120.0000      2.0000
 1.0   1     cp    c         1.5100     76.0000      1.9300
 1.0   1     cp    oh        1.3700     96.0000      2.0000
 1.0   1     sh    hs        1.3300     87.5000      1.7700
 1.0   1     sh    lp        1.3300     87.5000      1.7700
 1.0   1     c     sh        1.8200     57.0000      2.0000
 1.0   1     c     s         1.8000     57.0000      2.0000
 1.0   1     c     s1        1.8000     57.0000      2.0000
 1.0   1     s     s         2.0000     45.0000      2.0000
 1.0   1     s1    s1        2.0000     45.0000      2.0000
 1.0   1     n2    hn        1.0260     88.0000      2.2800
 1.0   1     n2    lp        1.0260     88.0000      2.2800
 1.0   1     c     n2        1.4700     68.0000      2.2900
 1.0   1     n2    c'        1.3200     97.0000      2.0000
 1.0   1     n2    cr        1.3200     97.0000      2.0000
 1.0   1     n2    cp        1.3200     97.0000      2.0000
 1.0   1     n3    hn        1.0260     88.0000      2.2800
 1.0   1     n3    lp        1.0260     88.0000      2.2800
 1.0   1     c     n3        1.4700     68.0000      2.2900
 1.0   1     n4    hn        1.0260     88.0000      2.2800
 1.0   1     n4    lp        1.0260     88.0000      2.2800
 1.0   1     c     n4        1.4700     68.0000      2.2900
 1.0   1     cp    np        1.2600    140.0000      2.0000
 1.0   1     np    hn        1.0260     93.0000      2.2800
 1.0   1     np    lp        1.0260     93.0000      2.2800
 1.0   1     cp    c5        1.3400     70.0000      2.0000
 1.0   1     c5    h         1.0800    116.0000      1.7700
 1.0   1     c5    c5        1.3900     70.0000      2.0000
 1.0   1     c5    c         1.5100     76.0000      1.9300
 1.0   1     c5    np        1.3800     80.0000      2.0000
 1.2   3     c5    o         1.3700    105.0000      2.0000
 1.3   8     c5    op        1.3700    105.0000      2.0000
 1.2   3     c5    s         1.7300     57.0000      2.0000
 1.3   6     cs    h         1.0800    121.0000      1.7700
 1.3   6     cs    c5        1.3630    100.0000      2.0000
 1.3   6     sp    cs        1.7106     80.0000      2.0000
 1.0   1     ci    h         1.0800    116.0000      1.7700
 1.0   1     ci    ci        1.3900     70.0000      2.0000
 1.0   1     ci    c         1.5100     76.0000      1.9300
 1.0   1     ci    ni        1.3800     80.0000      2.0000
 1.0   1     ni    hn        1.0260     93.0000      2.2800
 1.0   1     ni    lp        1.0260     93.0000      2.2800
 1.0   1     cp    n         1.4200     70.0000      2.0000
 1.0   1     o*    h*        0.9600    104.0000      2.2800
 2.3  25     ospc  hspc      1.0000    104.0000      2.2800
 2.3  25     otip  htip      0.9570    104.0000      2.2800
 1.0   1     o*    lp        0.9600    104.0000      2.2800
 1.0   1     p     oh        1.5700     75.0000      2.0000
 1.0   1     p     o'        1.5300    140.0000      2.0000
 1.0   1     p     o         1.6100     61.3000      2.0000
 1.0   1     p     o-        1.5300    120.0000      2.0000
 1.0   1     p     h         1.5000     56.0000      2.0000
 1.0   1     p     lp        1.5000     56.0000      2.0000
 1.0   1     np    c         1.4750     84.2000      2.0000
 1.0   1     n=    c         1.4750     84.2000      2.0000
 2.0  19     n=1   c         1.4750     84.2000      2.0000
 2.0  19     n=2   c         1.4750     84.2000      2.0000
 1.0   1     c=    n=        1.2600    140.0000      2.0000
 2.0  19     c=    n=1       1.2600    140.0000      2.0000
 2.0  19     c=1   n=        1.2600    140.0000      2.0000
 1.0   1     cr    n=        1.2600    140.0000      2.0000
 2.0  19     cr    n=1       1.2600    140.0000      2.0000
 2.0  19     cr    n=2       1.2600    140.0000      2.0000
 1.0   1     c=    c'        1.5000     80.7000      2.0000
 2.0  19     c=1   c'        1.5000     80.7000      2.0000
 2.0  19     c=2   c'        1.5000     80.7000      2.0000
 1.0   1     c=    c         1.5000     80.7000      2.0000
 2.0  19     c=1   c         1.5000     80.7000      2.0000
 2.0  19     c=2   c         1.5000     80.7000      2.0000
 1.0   1     c=    c=        1.3300    163.8000      2.0000
 2.0  19     c=    c=1       1.3300    163.8000      2.0000
 1.0   1     c=    h         1.0900     90.4000      2.0000
 2.0  19     c=1   h         1.0900     90.4000      2.0000
 2.0  19     c=2   h         1.0900     90.4000      2.0000
 1.0   1     f     c         1.3630    124.0000      2.0000
 1.0   1     f     lp        1.3630    124.0000      2.0000
 1.0   1     cl    c         1.7610     78.5000      2.0000
 1.0   1     cl    lp        1.7610     78.5000      2.0000
 1.0   1     br    c         1.9200     55.9000      2.0000
 1.0   1     br    lp        1.9200     55.9000      2.0000
 1.0   1     f     cp        1.3630    124.0000      2.0000
 1.0   1     cl    cp        1.7610     78.5000      2.0000
 1.0   1     br    cp        1.9200     55.9000      2.0000
 1.0   1     si    c         1.8090     59.5000      2.0000
 1.0   1     si    h         1.3820     55.6000      2.0000
 1.0   1     si    o         1.6650     98.2000      2.0000
 1.3   4     h     h         0.74611   104.207       1.9561
 1.3   4     d     d         0.74164   106.010       1.9382
 1.3   4     f     f         1.417      37.5         2.6284
 1.3   4     cl    cl        1.988      58.066       2.0183
 1.3   4     br    br        2.290      46.336       1.9469
 1.3   4     i     i         2.662      36.46        1.8383
 1.3   4     o     o         1.208     118.86        2.6484
 1.3   4     nz    nz        1.09758   226.8         2.6829
 1.3   5     nt    nt        1.09758   226.8         2.6829
 1.3   7     c'    s'        1.6110    169.3000      1.7361
 1.8  14     oz    ho        0.9600    104.0000      2.2800
 1.0   1     sz    o         1.6150     98.2000      2.0000
 1.8  14     sz    oz        1.6150     98.2000      2.0000
 1.8  14     sz    oh        1.6350     98.2000      2.0000
 1.8  14     sz    h         1.3820     55.6000      2.0000
 1.0   1     sz    c         1.8090     59.5000      2.0000
 2.1  26     al    c         1.8090     59.5000      2.0000
 2.1  26     al    h         1.3820     55.6000      2.0000
 2.1  26     al    o         1.7750     98.2000      2.0000
 2.1  26     al    oz        1.7750     98.2000      2.0000
 2.1  26     az    oz        1.7750     98.2000      2.0000
 2.1  26     az    oh        1.7750     98.2000      2.0000
 2.1  26     az    h         1.3820     55.6000      2.0000
 2.1  26     az    c         1.8090     59.5000      2.0000
 2.1  26     az    o         1.7750     98.2000      2.0000
 2.1  28     sz    sz        3.0900    392.8000      2.0000
 2.1  28     sz    az        3.0900    392.8000      2.0000
 2.1  28     si    al        3.0900    392.8000      2.0000
 2.1  28     az    az        3.0900    392.8000      2.0000


#quadratic_bond	cvff 

> E = K2 * (R - R0)^2

!Ver  Ref     I     J          R0         K2    
!---- ---    ----  ----     -------    -------- 
 2.3  23     no    o-        1.2178    560.9942
 2.3  23     no    cp        1.4720    351.2527
 2.3  23     c'    cp        1.4720    351.2527
 1.0   1     c     o         1.4250    273.2000
 1.0   1     c     h         1.1050    340.6175
 1.0   1     c     c         1.5260    322.7158
 1.0   1     c     c'        1.5200    283.0924
 1.0   1     c'    o'        1.2300    615.3220
 1.0   1     n     hn        1.0260    483.4512
 1.0   1     n     lp        1.0260    483.4512
 1.0   1     n     c'        1.3200    388.0000
 1.0   1     n     cr        1.3200    388.0000
 1.0   1     c     n         1.4600    377.5752
 1.0   1     n1    cr        1.3200    388.0000
 1.0   1     n1    hn        1.0260    483.4512
 1.0   1     n1    lp        1.0260    483.4512
 1.0   1     c     n1        1.4600    377.5752
 1.0   1     oh    ho        0.9600    540.6336
 1.0   1     oh    lp        0.9600    540.6336
 1.0   1     oh    c         1.4200    384.0000
 1.0   1     o     ho        0.9600    493.8480
 1.0   1     o     lp        0.9600    493.8480
 1.0   1     c'    h         1.1050    340.6175
 1.0   1     c'    o         1.3700    400.0000
 1.0   1     c'    oh        1.3700    400.0000
 1.0   1     c'    o-        1.2500    540.0000
 1.0   1     cp    h         1.0800    363.4164
 1.0   1     cp    cp        1.3400    480.0000
 1.0   1     cp    c         1.5100    283.0924
 1.0   1     cp    oh        1.3700    384.0000
 1.0   1     sh    hs        1.3300    274.1288
 1.0   1     sh    lp        1.3300    274.1288
 1.0   1     c     sh        1.8200    228.0000
 1.0   1     c     s         1.8000    228.0000
 1.0   1     c     s1        1.8000    228.0000
 1.0   1     s     s         2.0000    180.0000
 1.0   1     s1    s1        2.0000    180.0000
 1.0   1     n2    hn        1.0260    457.4592
 1.0   1     n2    lp        1.0260    457.4592
 1.0   1     c     n2        1.4700    356.5988
 1.0   1     n2    c'        1.3200    388.0000
 1.0   1     n2    cr        1.3200    388.0000
 1.0   1     n2    cp        1.3200    388.0000
 1.0   1     n3    hn        1.0260    457.4592
 1.0   1     n3    lp        1.0260    457.4592
 1.0   1     c     n3        1.4700    356.5988
 1.0   1     n4    hn        1.0260    457.4592
 1.0   1     n4    lp        1.0260    457.4592
 1.0   1     c     n4        1.4700    356.5988
 1.0   1     cp    np        1.2600    560.0000
 1.0   1     np    hn        1.0260    483.4512
 1.0   1     np    lp        1.0260    483.4512
 1.0   1     cp    c5        1.3400    280.0000
 1.0   1     c5    h         1.0800    363.4164
 1.0   1     c5    c5        1.3900    280.0000
 1.0   1     c5    c         1.5100    283.0924
 1.0   1     c5    np        1.3800    320.0000
 1.2   3     c5    o         1.3700    420.0000
 1.3   8     c5    op        1.3700    420.0000
 1.2   3     c5    s         1.7300    228.0000
 1.3   6     cs    h         1.0800    379.0809
 1.3   6     cs    c5        1.3630    400.0000
 1.3   6     sp    cs        1.7106    320.0000
 1.0   1     ci    h         1.0800    363.4164
 1.0   1     ci    ci        1.3900    280.0000
 1.0   1     ci    c         1.5100    283.0924
 1.0   1     ci    ni        1.3800    320.0000
 1.0   1     ni    hn        1.0260    483.4512
 1.0   1     ni    lp        1.0260    483.4512
 1.0   1     cp    n         1.4200    280.0000
 1.0   1     o*    h*        0.9600    540.6336
 2.3  25     ospc  hspc      1.0000    540.6336
 2.3  25     otip  htip      0.9570    540.6336
 1.0   1     o*    lp        0.9600    540.6336
 1.0   1     p     oh        1.5700    300.0000
 1.0   1     p     o'        1.5300    560.0000
 1.0   1     p     o         1.6100    245.2000
 1.0   1     p     o-        1.5300    480.0000
 1.0   1     p     h         1.5000    224.0000
 1.0   1     p     lp        1.5000    224.0000
 1.0   1     np    c         1.4750    336.8000
 1.0   1     n=    c         1.4750    336.8000
 2.0  19     n=1   c         1.4750    336.8000
 2.0  19     n=2   c         1.4750    336.8000
 1.0   1     c=    n=        1.2600    560.0000
 2.0  19     c=    n=1       1.2600    560.0000
 2.0  19     c=1   n=        1.2600    560.0000
 1.0   1     cr    n=        1.2600    560.0000
 2.0  19     cr    n=1       1.2600    560.0000
 2.0  19     cr    n=2       1.2600    560.0000
 1.0   1     c=    c'        1.5000    322.8000
 2.0  19     c=1   c'        1.5000    322.8000
 2.0  19     c=2   c'        1.5000    322.8000
 1.0   1     c=    c         1.5000    322.8000
 2.0  19     c=1   c         1.5000    322.8000
 2.0  19     c=2   c         1.5000    322.8000
 1.0   1     c=    c=        1.3300    655.2000
 2.0  19     c=1   c=        1.3300    655.2000
 1.0   1     c=    h         1.0900    361.6000
 2.0  19     c=1   h         1.0900    361.6000
 2.0  19     c=2   h         1.0900    361.6000
 1.0   1     f     c         1.3630    496.0000
 1.0   1     f     lp        1.3630    496.0000
 1.0   1     cl    c         1.7610    314.0000
 1.0   1     cl    lp        1.7610    314.0000
 1.0   1     br    c         1.9200    223.6000
 1.0   1     br    lp        1.9200    223.6000
 1.0   1     f     cp        1.3630    496.0000
 1.0   1     cl    cp        1.7610    314.0000
 1.0   1     br    cp        1.9200    223.6000
 1.0   1     si    c         1.8090    238.0000
 1.0   1     si    h         1.3820    222.4000
 1.0   1     si    o         1.6650    392.8000
 1.3   4     h     h         0.74611   398.7500
 1.3   4     d     d         0.74164   398.2400
 1.3   4     f     f         1.417     259.0700
 1.3   4     cl    cl        1.988     236.5500
 1.3   4     br    br        2.290     175.6400
 1.3   4     i     i         2.662     123.2100
 1.3   4     o     o         1.208     833.7200
 1.3   4     nz    nz        1.09758  1632.5100
 1.3   5     nt    nt        1.09758  1632.5100
 1.3   7     c'    s'        1.6110    510.2775
 1.0   1     sz    c         1.8090    238.0000
 1.8  14     sz    o         1.6150    392.8000
 1.8  14     sz    oz        1.6150    392.8000
 1.8  14     sz    oh        1.6350    392.8000
 1.8  14     sz    h         1.3820    222.4000
 1.8  14     oz    ho        0.9600    540.6336
 2.1  26     al    c         1.8090    392.8000
 2.1  26     al    h         1.3820    392.8000
 2.1  26     al    o         1.7750    392.8000
 2.1  26     al    oz        1.7750    392.8000
 2.1  26     az    c         1.8090    392.8000
 2.1  26     az    o         1.7750    392.8000
 2.1  26     az    oz        1.7750    392.8000
 2.1  26     az    oh        1.7750    392.8000
 2.1  26     az    h         1.3820    392.8000
 2.1  28     sz    f         1.6650    392.8000
 2.1  28     sz    sz        3.0900    392.8000
 2.1  28     sz    az        3.0900    392.8000
 2.1  28     az    az        3.0900    392.8000
 2.1  28     sz    al        3.0900    392.8000
 2.1  28     si    al        3.0900    392.8000
 3.5  31     sy1   oy1       1.7262    430.0000
 3.5  31     sy1   oy2       1.7167    430.0000
 3.5  31     sy1   oy3       1.7430    430.0000
 3.5  31     sy1   oy4       1.7315    430.0000
 3.5  31     sy1   oy7       1.7315    430.0000
 3.5  31     sy2   oy1       1.7283    430.0000
 3.5  31     sy2   oy2       1.7230    430.0000
 3.5  31     sy2   oy3       1.7230    430.0000
 3.5  31     sy2   oy5       1.7304    430.0000
 3.5  31     sy2   oy8       1.7304    430.0000
 3.5  31     ay1   oy4       2.0412    430.0000
 3.5  31     ay1   oy5       2.0234    430.0000
 3.5  31     ay1   oy6       2.0170    430.0000
 3.5  31     ay1   oy7       2.0212    430.0000
 3.5  31     ay1   oy8       2.0433    430.0000
 3.5  31     ay1   oy9       2.0128    430.0000
 3.5  31     ay2   oy7       2.0412    430.0000
 3.5  31     ay2   oy8       2.0234    430.0000
 3.5  31     ay2   oy9       2.0170    430.0000
 3.5  31     ay2   oy4       2.0212    430.0000
 3.5  31     ay2   oy5       2.0433    430.0000
 3.5  31     ay2   oy6       2.0128    430.0000
 3.5  31     hoy   oy6       0.9290    495.0000
 3.5  31     hoy   oy9       0.9290    495.0000
 3.5  31     hok   oy4       0.9290    495.0000
 3.5  31     hok   oy5       0.9290    495.0000
 3.5  31     hok   oy6       0.9290    495.0000
 3.5  31     sy1   oc23      1.6800    285.0000
 3.5  31     sy2   oc23      1.6800    285.0000
 3.5  31     ayt1  oc23      1.6800    285.0000
 3.5  31     ayt2  oc23      1.6800    285.0000
 3.6  32     sc1   oc1       1.6800    250.0000
 3.6  32     ac1   oc3       1.9800    180.0000
 3.6  32     ac1   oc4       1.8100    180.0000
 3.6  32     oc4   hoc       0.929     495.0000
 3.6  32     oc5   hoc       0.929     495.0000
 3.6  32     sc4   oc23      1.6800    285.0000
 3.6  32     oc23  hoy       0.9450    495.0000
 3.6  32     pap   oap1      1.5700    430.0000
 3.6  32     oap1  hop       0.9400    500.0000
 3.6  32     oap2  hop       0.9400    500.0000
 3.5  31     Auc   Aue       0.0000     50.0000
 3.5  31     ot5   ht5       0.9570    540.6336
 3.5  31     ot5   et5       0.6800    300.0000
 3.6  32     oa1   ha1       0.9600    540.6336
 3.6  32     ce1   oa1       1.4000    384.0000
 3.6  32     ce1   oe1       1.4000    273.2000
 3.6  32     ce1   ce1       1.5260    322.7158
 3.6  32     ce1   he1       1.0900    340.6175
 3.6  32     oa1   ht5       0.9570    540.6336
 3.6  32     oa1   et5       0.7000    300.0000
 3.6  32     oe1   et5       0.7000    300.0000
 
 
#quadratic_angle	cvff 

> E = K2 * (Theta - Theta0)^2

!Ver  Ref     I     J     K       Theta0         K2        
!---- ---    ----  ----  ----    --------     -------
 2.3  23     cp    cp    c'      120.0000     34.6799
 2.3  23     cp    c'    o       120.0000     54.4949
 2.3  23     cp    c'    o'      120.0000     54.4949
 2.3  23     cp    cp    no      120.0000     34.6799
 2.3  23     cp    no    o-      120.0000     54.4949
 2.3  23     o-    no    o-      120.0000    113.5731
 1.0   1     c     o     c'      109.5000     60.0000
 1.0   1     h     c     h       106.4000     39.5000
 1.0   1     h     c     c       110.0000     44.4000
 1.0   1     c     c     c       110.5000     46.6000
 1.0   1     c     c'    o'      120.0000     68.0000
 1.0   1     h     c     c'      109.5000     45.0000
 1.0   1     c     c     c'      110.5000     46.6000
 1.0   1     c'    n     hn      115.0000     37.5000
 1.0   1     c'    n     c       118.0000    111.0000
 1.0   1     hn    n     c       122.0000     35.0000
 1.0   1     n     c     c       109.5000     50.0000
 1.0   1     n     c     h       109.5000     51.5000
 1.0   1     n     c     c'      109.5000     50.0000
 1.0   1     c     c'    n       114.1000     53.5000
 1.0   1     o'    c'    n       120.0000     68.0000
 1.0   1     c     o     ho      106.0000     58.5000
 1.0   1     o     c     h       109.5000     57.0000
 1.0   1     c     c     o       109.5000     70.0000
 1.0   1     o     c     o       109.5000     70.0000
 1.0   1     hn    n     hn      125.0000     33.0000
 1.0   1     o'    c'    o       123.0000    145.0000
 1.0   1     c     c'    o       110.0000    122.8000
 1.0   1     c'    o     ho      112.0000     50.0000
 1.0   1     h     c'    o       110.0000     55.0000
 1.0   1     h     c'    o'      120.0000     55.0000
 1.0   1     o-    c'    o-      123.0000    145.0000
 1.0   1     c     c'    o-      120.0000     68.0000
 1.0   1     h     c'    o-      120.0000     55.0000
 1.0   1     c     n     c       120.0000     37.0000
 1.0   1     h     c'    n       120.0000     45.0000
 1.0   1     cp    cp    h       120.0000     37.0000
 1.0   1     cp    cp    cp      120.0000     90.0000
 1.0   1     h     c     cp      110.0000     44.4000
 1.0   1     c     cp    cp      120.0000     44.2000
 1.0   1     c     c     cp      110.5000     46.6000
 1.0   1     cp    o     ho      109.0000     50.0000
 1.0   1     o     cp    cp      120.0000     60.0000
 1.0   1     c     sh    hs       96.0000     48.0000
 1.0   1     h     c     sh      109.0000     45.0000
 1.0   1     h     c     s       109.0000     45.0000
 1.0   1     c     c     sh      109.0000     62.0000
 1.0   1     c     c     s       109.0000     62.0000
 1.0   1     c     s     c        99.0000     58.0000
 1.0   1     c     s     s       109.5000     75.0000
 1.0   1     h     c     n3      109.5000     57.3000
 1.0   1     hn    n3    hn      105.5000     36.0000
 1.0   1     c     n3    c       112.0000     86.3000
 1.0   1     c     n3    hn      110.0000     41.6000
 1.0   1     c     c     n3      109.5000     50.0000
 1.0   1     np    cp    np      134.0000    102.0000
 1.0   1     cp    cp    np      120.0000     90.0000
 1.0   1     h     cp    np      120.0000     50.0000
 1.0   1     cp    np    cp      114.0000     75.1000
 1.0   1     cp    np    hn      120.0000     27.5000
 1.0   1     h     cp    c5      120.0000     37.0000
 1.0   1     cp    cp    c5      120.0000     90.0000
 1.0   1     cp    c5    c5      120.0000     90.0000
 1.0   1     c5    c5    h       120.0000     37.0000
 1.0   1     c5    c5    c5      120.0000     90.0000
 1.0   1     h     c     c5      110.0000     44.4000
 1.0   1     c     c5    c5      120.0000     44.2000
 1.0   1     c     c     c5      110.5000     46.6000
 1.0   1     np    c5    np      134.0000    102.0000
 1.0   1     c5    c5    np      120.0000     90.0000
 1.0   1     cp    c5    np      120.0000     90.0000
 1.0   1     h     c5    np      120.0000     40.0000
 1.0   1     c5    np    c5      114.0000     75.1000
 1.0   1     c5    np    hn      120.0000     27.5000
 1.0   1     c     c5    np      120.0000     50.0000
 1.0   1     n     c'    n       120.0000    102.0000
 1.0   1     cp    o     c       109.5000     50.0000
 1.0   1     np    cp    n       120.0000    102.0000
 1.0   1     cp    cp    n       120.0000    102.0000
 1.0   1     hn    n     cp      115.0000     37.5000
 1.0   1     n3    c     c'      109.5000     50.0000
 1.0   1     cp    c     cp      110.5000     46.6000
 1.0   1     c     o     c       109.5000     60.0000
 1.0   1     h*    o*    h*      104.5000     50.0000
 2.3  25     hspc  ospc  hspc    109.4700     50.0000
 2.3  25     htip  otip  htip    104.5200     50.0000
 1.0   1     p     o     c       120.0000     72.0000
 1.0   1     p     o     p       120.0000     72.0000
 1.0   1     o     p     o       109.5000    110.0000
 1.0   1     o'    p     o       109.5000    110.0000
 1.0   1     o'    p     o'      109.5000    110.0000
 1.0   1     o-    p     o-      109.5000    110.0000
 1.0   1     o     p     o-      109.5000    110.0000
 1.0   1     h     p     o-      109.5000     80.0000
 1.0   1     c5    np    c       128.8000     70.0000
 1.0   1     np    c     o       109.5000     80.0000
 1.0   1     np    c     h       109.5000     80.0000
 1.0   1     np    c     c       109.5000     80.0000
 1.0   1     c=    c'    n       114.1000     53.5000
 2.0  19     c=1   c'    n       114.1000     53.5000
 2.0  19     c=2   c'    n       114.1000     53.5000
 1.0   1     c'    c=    c=      122.3000     36.2000
 2.0  19     c'    c=1   c=      122.3000     36.2000
 2.0  19     c'    c=2   c=      122.3000     36.2000
 2.0  19     c'    c=    c=1     122.3000     36.2000
 2.0  19     c'    c=1   c=1     122.3000     36.2000
 2.0  19     c'    c=2   c=1     122.3000     36.2000
 2.0  19     c'    c=    c=2     122.3000     36.2000
 2.0  19     c'    c=1   c=2     122.3000     36.2000
 2.0  19     c'    c=2   c=2     122.3000     36.2000
 1.0   1     c     c=    c=      122.3000     36.2000
 2.0  19     c     c=1   c=      122.3000     36.2000
 2.0  19     c     c=2   c=      122.3000     36.2000
 2.0  19     c     c=    c=1     122.3000     36.2000
 2.0  19     c     c=1   c=1     122.3000     36.2000
 2.0  19     c     c=2   c=1     122.3000     36.2000
 2.0  19     c     c=    c=2     122.3000     36.2000
 2.0  19     c     c=1   c=2     122.3000     36.2000
 2.0  19     c     c=2   c=2     122.3000     36.2000
 1.0   1     c     c=    h       120.0000     37.5000
 2.0  19     c     c=1   h       120.0000     37.5000
 2.0  19     c     c=2   h       120.0000     37.5000
 1.0   1     c=    c     c=      110.5000     46.6000
 2.0  19     c=1   c     c=      110.5000     46.6000
 2.0  19     c=2   c     c=      110.5000     46.6000
 2.0  19     c=1   c     c=1     110.5000     46.6000
 2.0  19     c=1   c     c=2     110.5000     46.6000
 2.0  19     c=2   c     c=2     110.5000     46.6000
 1.0   1     c'    c     c=      110.5000     46.6000
 2.0  19     c'    c     c=1     110.5000     46.6000
 2.0  19     c'    c     c=2     110.5000     46.6000
 1.0   1     h     c     c=      110.0000     44.4000
 2.0  19     h     c     c=1     110.0000     44.4000
 2.0  19     h     c     c=2     110.0000     44.4000
 1.0   1     c=    c=    h       121.2000     33.8000
 2.0  19     c=1   c=    h       121.2000     33.8000
 2.0  19     c=2   c=    h       121.2000     33.8000
 2.0  19     c=    c=1   h       121.2000     33.8000
 2.0  19     c=1   c=1   h       121.2000     33.8000
 2.0  19     c=2   c=1   h       121.2000     33.8000
 2.0  19     c=    c=2   h       121.2000     33.8000
 2.0  19     c=1   c=2   h       121.2000     33.8000
 2.0  19     c=2   c=2   h       121.2000     33.8000
 1.0   1     c=    c=    np      120.0000     90.0000
 2.0  19     c=1   c=    np      120.0000     90.0000
 2.0  19     c=2   c=    np      120.0000     90.0000
 2.0  19     c=    c=1   np      120.0000     90.0000
 2.0  19     c=1   c=1   np      120.0000     90.0000
 2.0  19     c=2   c=1   np      120.0000     90.0000
 2.0  19     c=    c=2   np      120.0000     90.0000
 2.0  19     c=1   c=2   np      120.0000     90.0000
 2.0  19     c=2   c=2   np      120.0000     90.0000
 1.0   1     c=    np    c=      114.0000     75.1000
 2.0  19     c=1   np    c=      114.0000     75.1000
 2.0  19     c=2   np    c=      114.0000     75.1000
 2.0  19     c=1   np    c=1     114.0000     75.1000
 2.0  19     c=1   np    c=2     114.0000     75.1000
 2.0  19     c=2   np    c=2     114.0000     75.1000
 1.0   1     o'    c'    c=      120.0000     50.0000
 2.0  19     o'    c'    c=1     120.0000     50.0000
 2.0  19     o'    c'    c=2     120.0000     50.0000
 1.0   1     c     c=    c'      120.0000     50.0000
 2.0  19     c     c=1   c'      120.0000     50.0000
 2.0  19     c     c=2   c'      120.0000     50.0000
 1.0   1     h     c=    np      120.0000     40.0000
 2.0  19     h     c=1   np      120.0000     40.0000
 2.0  19     h     c=2   np      120.0000     40.0000
 1.0   1     c     np    c=      120.0000     50.0000
 2.0  19     c     np    c=1     120.0000     50.0000
 2.0  19     c     np    c=2     120.0000     50.0000
 1.0   1     cp    np    c5      114.0000     75.1000
 1.0   1     c5    cp    np      120.0000     90.0000
 1.0   1     c5    cp    n       120.0000    102.0000
 1.0   1     f     c     c       107.8000     99.0000
 1.0   1     f     c     h       107.1000     62.0000
 1.0   1     cl    c     c       107.8000     85.0000
 1.0   1     cl    c     h       107.1000     67.0000
 1.0   1     br    c     c       107.8000     96.0000
 1.0   1     br    c     h       107.1000     56.0000
 1.0   1     f     cp    cp      120.0000     99.0000
 1.0   1     cl    cp    cp      120.0000     85.0000
 1.0   1     br    cp    cp      120.0000     96.0000
 1.0   1     si    c     h       112.3000     34.6000
 1.0   1     c     si    c       113.5000     44.4000
 1.0   1     c     si    h       109.1000     32.7000
 1.0   1     h     si    h       112.0000     31.8000
 1.0   1     si    c     si      122.5000     42.2000
 1.0   1     c     si    o       117.3000     44.1000
 1.0   1     o     si    h       113.4000     33.3000
 1.0   1     si    o     si      149.8000     31.1000
 1.0   1     o     si    o       113.1000     42.3000
 1.0   1     si    o     c       124.1000     56.4000
 1.3   5     nt    nt    cp      180.0        50.0
 1.3   5     nt    nt    c       180.0        50.0
 1.3   6     cs    c5    c5      112.7000     70.0000
 1.3   6     cs    c5    h       124.0000     30.0000
 1.3   6     c5    cs    h       124.0000     30.0000
 1.3   6     cs    sp    cs       92.5670    126.5060
 1.3   6     sp    cs    c5      111.0390     88.7595
 1.3   6     sp    cs    h       119.9000     30.2723
 1.3   7     s'    c'    h       121.6300     40.9360
 1.3   7     h     c'    h       117.0200     26.3900
 1.3   7     c     c'    c       120.0000     40.0000
 1.3   7     s'    c'    c       120.0000     40.0000
 1.3   8     c5    op    c5      120.0000     75.0000
 1.8  14     sz    oz    sz      149.8000     31.1000
 1.8  14     oz    sz    oz      109.4700    100.3000
 1.8  14     oz    sz    h       113.4000     33.3000
 1.8  14     sz    oz    ho      113.4000     33.3000
 1.8  14     az    oz    ho      113.4000     33.3000
 1.8  14     h     sz    h       112.0000     31.8000
 2.1  26     al    oz    al      149.8000     31.1000
 2.1  26     oz    al    oz      109.4700    100.3000
 2.1  26     oz    al    h       113.4000     33.3000
 2.1  26     h     al    h       112.0000     31.8000
 2.1  26     az    oz    az      149.8000     31.1000
 2.1  26     oz    az    oz      109.4700    100.3000
 2.1  26     oz    az    h       113.4000     33.3000
 2.1  26     h     az    h       112.0000     31.8000
 2.1  26     o     al    o       113.1000     42.3000
 2.1  26     o     al    h       113.4000     33.3000
 2.1  26     al    oz    sz      149.8000     31.1000
 2.1  26     o     az    o       109.4700     42.3000
 2.1  26     o     az    h       113.4000     33.3000
 2.1  28     f     sz    oz      113.1000     42.3000
 2.1  28     sz    f     sz      113.1000     42.3000
 2.1  28     f     sz    sz      113.1000     42.3000
 2.1  28     f     sz    f       113.1000     42.3000
 2.1  28     sz    sz    sz      109.4700      5.0000
 2.1  28     sz    az    sz      109.4700      5.0000
 2.1  28     az    sz    sz      109.4700      5.0000
 2.1  28     si    si    si      109.4700      5.0000
 2.1  28     si    al    si      109.4700      5.0000
 2.1  28     al    si    si      109.4700      5.0000
 3.5  31     sy1   oy4   ay1     127.5000    170.0000
 3.5  31     sy1   oy4   ay2     123.7000    170.0000
 3.5  31     sy1   oy7   ay1     123.7000    170.0000
 3.5  31     sy1   oy7   ay2     127.5000    170.0000
 3.5  31     sy2   oy5   ay1     123.8000    170.0000
 3.5  31     sy2   oy5   ay2     127.2000    170.0000
 3.5  31     sy2   oy8   ay1     127.2000    170.0000
 3.5  31     sy2   oy8   ay2     123.8000    170.0000
 3.5  31     ay1   oy4   ay2     101.6000    170.0000
 3.5  31     ay1   oy5   ay2     101.6000    170.0000
 3.5  31     ay1   oy6   ay2     103.0000    170.0000
 3.5  31     ay1   oy7   ay2     101.6000    170.0000
 3.5  31     ay1   oy8   ay2     101.6000    170.0000
 3.5  31     ay1   oy9   ay2     103.0000    170.0000
 3.5  31     sy1   oy1   sy2     128.8000    170.0000
 3.5  31     sy1   oy2   sy2     139.9000    170.0000
 3.5  31     sy1   oy3   sy2     128.2000    170.0000
 3.5  31     oy1   sy1   oy2     110.0000    170.0000
 3.5  31     oy2   sy1   oy3     106.7000    170.0000
 3.5  31     oy3   sy1   oy1     107.0000    170.0000
 3.5  31     oy1   sy1   oy4     110.0000    170.0000
 3.5  31     oy2   sy1   oy4     112.5000    170.0000
 3.5  31     oy3   sy1   oy4     110.3000    170.0000
 3.5  31     oy1   sy1   oy7     110.0000    170.0000
 3.5  31     oy2   sy1   oy7     112.5000    170.0000
 3.5  31     oy3   sy1   oy7     110.3000    170.0000
 3.5  31     oy1   sy2   oy2     107.0000    170.0000
 3.5  31     oy2   sy2   oy3     109.6000    170.0000
 3.5  31     oy3   sy2   oy1     107.3000    170.0000
 3.5  31     oy1   sy2   oy5     110.2000    170.0000
 3.5  31     oy2   sy2   oy5     112.2000    170.0000
 3.5  31     oy3   sy2   oy5     110.4000    170.0000
 3.5  31     oy1   sy2   oy8     110.2000    170.0000
 3.5  31     oy2   sy2   oy8     112.2000    170.0000
 3.5  31     oy3   sy2   oy8     110.4000    170.0000
 3.5  31     oy4   ay1   oy5      92.8000    170.0000
 3.5  31     oy4   ay1   oy6      92.7000    170.0000
 3.5  31     oy4   ay1   oy7      78.4000    170.0000
 3.5  31     oy4   ay1   oy8      98.2000    170.0000
 3.5  31     oy4   ay1   oy9     167.1000    170.0000
 3.5  31     oy5   ay1   oy6      94.8000    170.0000
 3.5  31     oy5   ay1   oy7     166.7000    170.0000
 3.5  31     oy5   ay1   oy8      78.4000    170.0000
 3.5  31     oy5   ay1   oy9      95.8000    170.0000
 3.5  31     oy6   ay1   oy7      95.6000    170.0000
 3.5  31     oy6   ay1   oy8     167.3000    170.0000
 3.5  31     oy6   ay1   oy9      77.0000    170.0000
 3.5  31     oy7   ay1   oy8      92.9000    170.0000
 3.5  31     oy7   ay1   oy9      94.7000    170.0000
 3.5  31     oy8   ay1   oy9      92.9000    170.0000
 3.5  31     oy4   ay2   oy5      92.9000    170.0000
 3.5  31     oy4   ay2   oy6      94.7000    170.0000
 3.5  31     oy4   ay2   oy7      78.4000    170.0000
 3.5  31     oy4   ay2   oy8     166.7000    170.0000
 3.5  31     oy4   ay2   oy9      95.6000    170.0000
 3.5  31     oy5   ay2   oy6      92.9000    170.0000
 3.5  31     oy5   ay2   oy7      98.2000    170.0000
 3.5  31     oy5   ay2   oy8      78.4000    170.0000
 3.5  31     oy5   ay2   oy9     167.3000    170.0000
 3.5  31     oy6   ay2   oy7     167.1000    170.0000
 3.5  31     oy6   ay2   oy8      95.8000    170.0000
 3.5  31     oy6   ay2   oy9      77.0000    170.0000
 3.5  31     oy7   ay2   oy8      92.8000    170.0000
 3.5  31     oy7   ay2   oy9      92.7000    170.0000
 3.5  31     oy8   ay2   oy9      94.8000    170.0000
 3.5  31     hoy   oy6   ay1     126.0000     45.0000
 3.5  31     hoy   oy6   ay2     126.0000     45.0000
 3.5  31     hoy   oy9   ay1     126.0000     45.0000
 3.5  31     hoy   oy9   ay2     126.0000     45.0000
 3.5  31     hok   oy4   ay1     126.0000     45.0000
 3.5  31     hok   oy4   ay2     126.0000     45.0000
 3.5  31     hok   oy5   ay1     126.0000     45.0000
 3.5  31     hok   oy5   ay2     126.0000     45.0000
 3.5  31     hok   oy6   ay1     126.0000     45.0000
 3.5  31     hok   oy6   ay2     126.0000     45.0000
 3.5  31     hoy   oc23  sy1     115.0000    50.00000
 3.5  31     hoy   oc23  sy2     115.0000    50.00000
 3.5  31     hoy   oc23  ayt1    115.0000    50.00000
 3.5  31     hoy   oc23  ayt2    115.0000    50.00000
 3.5  31     oc23  sy1   oy1     109.5000   100.00000
 3.5  31     oc23  sy1   oy2     109.5000   100.00000
 3.5  31     oc23  sy1   oy3     109.5000   100.00000
 3.5  31     oc23  sy1   oy4     109.5000   100.00000
 3.5  31     oc23  sy1   oy7     109.5000   100.00000
 3.5  31     oc23  sy2   oy1     109.5000   100.00000
 3.5  31     oc23  sy2   oy2     109.5000   100.00000
 3.5  31     oc23  sy2   oy3     109.5000   100.00000
 3.5  31     oc23  sy2   oy5     109.5000   100.00000
 3.5  31     oc23  sy2   oy8     109.5000   100.00000
 3.5  31     oc23  ayt1  oy1     109.5000   100.00000
 3.5  31     oc23  ayt1  oy2     109.5000   100.00000
 3.5  31     oc23  ayt1  oy3     109.5000   100.00000
 3.5  31     oc23  ayt1  oy4     109.5000   100.00000
 3.5  31     oc23  ayt1  oy7     109.5000   100.00000
 3.5  31     oc23  ayt2  oy1     109.5000   100.00000
 3.5  31     oc23  ayt2  oy2     109.5000   100.00000
 3.5  31     oc23  ayt2  oy3     109.5000   100.00000
 3.5  31     oc23  ayt2  oy5     109.5000   100.00000
 3.5  31     oc23  ayt2  oy8     109.5000   100.00000
 3.5  31     oc23  sy1   oc23    109.5000   100.00000
 3.5  31     oc23  sy2   oc23    109.5000   100.00000
 3.5  31     oc23  ayt1  oc23    109.5000   100.00000
 3.5  31     oc23  ayt2  oc23    109.5000   100.00000
 3.6  32     oc1   sc1   oc1     109.5000    160.0000
 3.6  32     oc3   ac1   oc3     111.5000    110.0000
 3.6  32     ac1   oc3   ac1     156.7000    110.0000
 3.6  32     oc3   ac1   oc4     105.0000    110.0000
 3.6  32     oc4   ac1   oc4     121.0000    110.0000
 3.6  32     hoc   oc4   ac1     115.0000     40.0000
 3.6  32     oc23  sc4   oc23    109.5000    100.0000
 3.6  32     sc4   oc23  sc4     149.0000    100.0000
 3.6  32     sc4   oc23  hoy     115.0000     50.0000
 3.6  32     oap1  pap   oap1    109.4700    125.0000
 3.6  32     hop   oap1  pap     115.0000     50.0000
 3.5  31     ht5   ot5   ht5     104.5200     50.0000
 3.5  31     et5   ot5   et5     109.4700     80.0000
 3.5  31     et5   ot5   ht5     110.6800     80.0000
 3.6  32     ha1   oa1   ce1     106.0000     58.5000
 3.6  32     oa1   ce1   ce1     109.5000     70.0000
 3.6  32     oe1   ce1   ce1     109.5000     70.0000
 3.6  32     oa1   ce1   he1     109.5000     57.0000
 3.6  32     oe1   ce1   he1     109.5000     57.0000
 3.6  32     he1   ce1   he1     106.4000     39.5000
 3.6  32     ce1   ce1   he1     110.0000     44.4000
 3.6  32     ce1   oe1   ce1     107.0000     60.0000
 3.6  32     ht5   oa1   ce1     106.0000     58.5000
 3.6  32     et5   oe1   *       110.0000     80.0000
 3.6  32     et5   oa1   *       110.0000     80.0000


#bond-bond	cvff 

> E = K(b,b') * (R - R0) * (R' - R0')

!Ver  Ref     I     J     K       K(b,b')
!---- ---    ----  ----  ----     -------
 1.0   1     c     o     c'        0.0000
 1.0   1     h     c     h         0.0000
 1.0   1     h     c     c         0.0000
 1.0   1     c     c     c        28.5000
 1.0   1     c     c'    o'       25.0000
 1.0   1     h     c     c'        2.0000
 1.0   1     c     c     c'       28.5000
 1.0   1     c'    n     hn        2.0000
 1.0   1     c'    n     c        25.3000
 1.0   1     hn    n     c         2.0000
 1.0   1     n     c     c        25.0000
 1.0   1     n     c     h         2.0000
 1.0   1     n     c     c'       25.0000
 1.0   1     c     c'    n        45.9000
 1.0   1     o'    c'    n        10.0000
 1.0   1     c     o     ho        0.0000
 1.0   1     o     c     h         0.0000
 1.0   1     c     c     o        25.0000
 1.0   1     o     c     o        25.0000
 1.0   1     hn    n     hn       10.0000
 1.0   1     o'    c'    o         0.0000
 1.0   1     c     c'    o         0.0000
 1.0   1     c'    o     ho        0.0000
 1.0   1     h     c'    o         0.0000
 1.0   1     h     c'    o'       25.0000
 1.0   1     o-    c'    o-       50.0000
 1.0   1     c     c'    o-       50.0000
 1.0   1     h     c'    o-       50.0000
 1.0   1     c     n     c        50.0000
 1.0   1     h     c'    n         0.0000
 1.0   1     cp    cp    h       -16.0000
 1.0   1     cp    cp    cp       45.0000
 1.0   1     h     c     cp        0.0000
 1.0   1     c     cp    cp        0.0000
 1.0   1     c     c     cp       28.5000
 1.0   1     cp    o     ho        0.0000
 1.0   1     o     cp    cp       50.0000
 1.0   1     c     sh    hs        0.0000
 1.0   1     h     c     sh        0.0000
 1.0   1     h     c     s         0.0000
 1.0   1     c     c     sh        2.0000
 1.0   1     c     c     s         2.0000
 1.0   1     c     s     c         0.0000
 1.0   1     c     s     s         0.0000
 1.0   1     h     c     n3        0.0000
 1.0   1     hn    n3    hn        0.0000
 1.0   1     c     n3    c         0.0000
 1.0   1     c     n3    hn        0.0000
 1.0   1     c     c     n3        0.0000
 1.0   1     np    cp    np        0.0000
 1.0   1     cp    cp    np        0.0000
 1.0   1     h     cp    np        0.0000
 1.0   1     cp    np    cp        0.0000
 1.0   1     cp    np    hn        0.0000
 1.0   1     h     cp    c5      -16.0000
 1.0   1     cp    cp    c5       45.0000
 1.0   1     cp    c5    c5        0.0000
 1.0   1     c5    c5    h       -16.0000
 1.0   1     c5    c5    c5        0.0000
 1.0   1     h     c     c5        0.0000
 1.0   1     c     c5    c5        0.0000
 1.0   1     c     c     c5       28.5000
 1.0   1     np    c5    np        0.0000
 1.0   1     c5    c5    np        0.0000
 1.0   1     cp    c5    np        0.0000
 1.0   1     h     c5    np        0.0000
 1.0   1     c5    np    c5        0.0000
 1.0   1     c5    np    hn        0.0000
 1.0   1     c     c5    np        0.0000
 1.0   1     n     c'    n         0.0000
 1.0   1     cp    o     c         0.0000
 1.0   1     np    cp    n         0.0000
 1.0   1     cp    cp    n         0.0000
 1.0   1     hn    n     cp        2.0000
 1.0   1     n3    c     c'       25.0000
 1.0   1     cp    c     cp       28.5000
 1.0   1     c     o     c         0.0000
 1.0   1     h*    o*    h*      -14.5000
 1.0   1     p     o     c         0.0000
 1.0   1     p     o     p         0.0000
 1.0   1     o     p     o        80.0000
 1.0   1     o'    p     o        40.0000
 1.0   1     o'    p     o'       40.0000
 1.0   1     o-    p     o-       40.0000
 1.0   1     o     p     o-       40.0000
 1.0   1     h     p     o-        0.0000
 1.0   1     c5    np    c         0.0000
 1.0   1     np    c     o         0.0000
 1.0   1     np    c     h         0.0000
 1.0   1     np    c     c         0.0000
 1.0   1     c=    c'    n        45.9000
 2.0  19     c=1   c'    n        45.9000
 2.0  19     c=2   c'    n        45.9000
 1.0   1     c'    c=    c=       28.5000
 2.0  19     c'    c=1   c=       28.5000
 2.0  19     c'    c=2   c=       28.5000
 2.0  19     c'    c=    c=1      28.5000
 2.0  19     c'    c=1   c=1      28.5000
 2.0  19     c'    c=2   c=1      28.5000
 2.0  19     c'    c=    c=2      28.5000
 2.0  19     c'    c=1   c=2      28.5000
 2.0  19     c'    c=2   c=2      28.5000
 1.0   1     c     c=    c=       28.5000
 2.0  19     c     c=1   c=       28.5000
 2.0  19     c     c=2   c=       28.5000
 2.0  19     c     c=    c=1      28.5000
 2.0  19     c     c=1   c=1      28.5000
 2.0  19     c     c=2   c=1      28.5000
 2.0  19     c     c=    c=2      28.5000
 2.0  19     c     c=1   c=2      28.5000
 2.0  19     c     c=2   c=2      28.5000
 1.0   1     c     c=    h         0.0000
 2.0  19     c     c=1   h         0.0000
 2.0  19     c     c=2   h         0.0000
 1.0   1     c=    c     c=       28.5000
 2.0  19     c=1   c     c=       28.5000
 2.0  19     c=2   c     c=       28.5000
 2.0  19     c=1   c     c=1      28.5000
 2.0  19     c=1   c     c=2      28.5000
 2.0  19     c=2   c     c=2      28.5000
 1.0   1     c'    c     c=       28.5000
 2.0  19     c'    c     c=1      28.5000
 2.0  19     c'    c     c=2      28.5000
 1.0   1     h     c     c=        0.0000
 2.0  19     h     c     c=1       0.0000
 2.0  19     h     c     c=2       0.0000
 1.0   1     c=    c=    h         0.0000
 2.0  19     c=1   c=    h         0.0000
 2.0  19     c=2   c=    h         0.0000
 2.0  19     c=    c=1   h         0.0000
 2.0  19     c=1   c=1   h         0.0000
 2.0  19     c=2   c=1   h         0.0000
 2.0  19     c=    c=2   h         0.0000
 2.0  19     c=1   c=2   h         0.0000
 2.0  19     c=2   c=2   h         0.0000
 1.0   1     c=    c=    np        0.0000
 2.0  19     c=1   c=    np        0.0000
 2.0  19     c=2   c=    np        0.0000
 2.0  19     c=    c=1   np        0.0000
 2.0  19     c=1   c=1   np        0.0000
 2.0  19     c=2   c=1   np        0.0000
 2.0  19     c=    c=2   np        0.0000
 2.0  19     c=1   c=2   np        0.0000
 2.0  19     c=2   c=2   np        0.0000
 1.0   1     c=    np    c=        0.0000
 2.0  19     c=1   np    c=        0.0000
 2.0  19     c=2   np    c=        0.0000
 2.0  19     c=1   np    c=1       0.0000
 2.0  19     c=1   np    c=2       0.0000
 2.0  19     c=2   np    c=2       0.0000
 1.0   1     o'    c'    c=        0.0000
 2.0  19     o'    c'    c=1       0.0000
 2.0  19     o'    c'    c=2       0.0000
 1.0   1     c     c=    c'        0.0000
 2.0  19     c     c=1   c'        0.0000
 2.0  19     c     c=2   c'        0.0000
 1.0   1     h     c=    np        0.0000
 2.0  19     h     c=1   np        0.0000
 2.0  19     h     c=2   np        0.0000
 1.0   1     c     np    c=        0.0000
 2.0  19     c     np    c=1       0.0000
 2.0  19     c     np    c=2       0.0000
 1.0   1     cp    np    c5        0.0000
 1.0   1     c5    cp    np        0.0000
 1.0   1     c5    cp    n         0.0000
 1.0   1     f     c     c         0.0000
 1.0   1     f     c     h         0.0000
 1.0   1     cl    c     c         0.0000
 1.0   1     cl    c     h         0.0000
 1.0   1     br    c     c         0.0000
 1.0   1     br    c     h         0.0000
 1.0   1     f     cp    cp        0.0000
 1.0   1     cl    cp    cp        0.0000
 1.0   1     br    cp    cp        0.0000
 1.0   1     si    c     h        23.8000
 1.0   1     c     si    c        12.2000
 1.0   1     c     si    h         6.7000
 1.0   1     h     si    h        17.4000
 1.0   1     si    c     si       12.2000
 1.0   1     c     si    o        42.0000
 1.0   1     o     si    h        27.9000
 1.0   1     si    o     si       71.3000
 1.0   1     o     si    o        71.3000
 1.0   1     si    o     c        77.1000
 1.3   6     cs    c5    c5        0.0000
 1.3   6     cs    c5    h       -16.0000
 1.3   6     c5    cs    h       -16.0000
 1.3   6     cs    sp    cs        0.0000
 1.3   6     sp    cs    c5        0.0000
 1.3   6     sp    cs    h         0.0000
 1.8  14     h     sz    h        17.4000
 1.8  14     sz    oz    sz       71.3000
 1.8  14     oz    sz    oz       71.3000
 1.8  14     oz    sz    h        27.9000
 
#bond-angle	cvff 

> E = K * (R - R0) * (Theta - Theta0)

!Ver  Ref     I     J     K       K(b,theta) K(b',theta)
!---- ---    ----  ----  ----     ---------- -----------
 1.0   1     c     o     c'       57.0000     57.0000
 1.0   1     h     c     h         0.0000
 1.0   1     h     c     c        12.6000     38.4000
 1.0   1     c     c     c        60.2000
 1.0   1     c     c'    o'       30.0000      2.0000
 1.0   1     h     c     c'        2.0000     38.4000
 1.0   1     c     c     c'       60.2000     60.2000
 1.0   1     c'    n     hn       23.3000      2.0000
 1.0   1     c'    n     c        30.0000     31.5000
 1.0   1     hn    n     c         2.0000     23.3000
 1.0   1     n     c     c        35.0000     35.0000
 1.0   1     n     c     h        40.0000      2.0000
 1.0   1     n     c     c'       35.0000     35.0000
 1.0   1     c     c'    n        31.5000      2.0000
 1.0   1     o'    c'    n         2.0000      2.0000
 1.0   1     c     o     ho       57.0000      0.0000
 1.0   1     o     c     h        64.4000      0.0000
 1.0   1     c     c     o         0.0000      0.0000
 1.0   1     o     c     o         0.0000
 1.0   1     hn    n     hn        2.0000
 1.0   1     o'    c'    o         0.0000      0.0000
 1.0   1     c     c'    o         0.0000      0.0000
 1.0   1     c'    o     ho        0.0000      0.0000
 1.0   1     h     c'    o         0.0000      0.0000
 1.0   1     h     c'    o'        2.0000     30.0000
 1.0   1     o-    c'    o-        0.0000
 1.0   1     c     c'    o-        0.0000     30.0000
 1.0   1     h     c'    o-        0.0000     30.0000
 1.0   1     c     n     c        50.0000
 1.0   1     h     c'    n         0.0000      0.0000
 1.0   1     cp    cp    h        50.0000      0.0000
 1.0   1     cp    cp    cp      -50.0000
 1.0   1     h     c     cp       12.6000     38.4000
 1.0   1     c     cp    cp      -50.0000    -50.0000
 1.0   1     c     c     cp       60.2000     60.2000
 1.0   1     cp    o     ho        0.0000      0.0000
 1.0   1     o     cp    cp        0.0000      0.0000
 1.0   1     c     sh    hs        0.0000      0.0000
 1.0   1     h     c     sh        0.0000      0.0000
 1.0   1     h     c     s         0.0000      0.0000
 1.0   1     c     c     sh       50.0000     50.0000
 1.0   1     c     c     s        50.0000     50.0000
 1.0   1     c     s     c         0.0000
 1.0   1     c     s     s         0.0000      0.0000
 1.0   1     h     c     n3        0.0000      0.0000
 1.0   1     hn    n3    hn        0.0000
 1.0   1     c     n3    c         0.0000
 1.0   1     c     n3    hn        0.0000      0.0000
 1.0   1     c     c     n3        0.0000      0.0000
 1.0   1     np    cp    np        0.0000
 1.0   1     cp    cp    np        0.0000      0.0000
 1.0   1     h     cp    np        0.0000     50.0000
 1.0   1     cp    np    cp        0.0000
 1.0   1     cp    np    hn        0.0000      0.0000
 1.0   1     h     cp    c5        0.0000     50.0000
 1.0   1     cp    cp    c5      -50.0000    -50.0000
 1.0   1     cp    c5    c5        0.0000      0.0000
 1.0   1     c5    c5    h        50.0000      0.0000
 1.0   1     c5    c5    c5        0.0000
 1.0   1     h     c     c5       12.6000     38.4000
 1.0   1     c     c5    c5      -50.0000    -50.0000
 1.0   1     c     c     c5       60.2000     60.2000
 1.0   1     np    c5    np        0.0000
 1.0   1     c5    c5    np        0.0000      0.0000
 1.0   1     cp    c5    np        0.0000      0.0000
 1.0   1     h     c5    np        0.0000     50.0000
 1.0   1     c5    np    c5        0.0000
 1.0   1     c5    np    hn        0.0000      0.0000
 1.0   1     c     c5    np        0.0000      0.0000
 1.0   1     n     c'    n         0.0000
 1.0   1     cp    o     c         0.0000      0.0000
 1.0   1     np    cp    n         0.0000      0.0000
 1.0   1     cp    cp    n         0.0000      0.0000
 1.0   1     hn    n     cp        2.0000     23.3000
 1.0   1     n3    c     c'       35.0000     35.0000
 1.0   1     cp    c     cp       60.2000
 1.0   1     c     o     c        57.0000
 1.0   1     h*    o*    h*       31.3000
 1.0   1     p     o     c         0.0000      0.0000
 1.0   1     p     o     p         0.0000
 1.0   1     o     p     o         0.0000
 1.0   1     o'    p     o         0.0000      0.0000
 1.0   1     o'    p     o'        0.0000
 1.0   1     o-    p     o-        0.0000
 1.0   1     o     p     o-        0.0000      0.0000
 1.0   1     h     p     o-        0.0000     60.0000
 1.0   1     c5    np    c         0.0000      0.0000
 1.0   1     np    c     o         0.0000      0.0000
 1.0   1     np    c     h         0.0000      0.0000
 1.0   1     np    c     c         0.0000      0.0000
 1.0   1     c=    c'    n        31.5000      2.0000
 2.0  19     c=1   c'    n        31.5000      2.0000
 2.0  19     c=2   c'    n        31.5000      2.0000
 1.0   1     c'    c=    c=       60.2000     60.2000
 2.0  19     c'    c=1   c=       60.2000     60.2000
 2.0  19     c'    c=2   c=       60.2000     60.2000
 2.0  19     c'    c=    c=1      60.2000     60.2000
 2.0  19     c'    c=1   c=1      60.2000     60.2000
 2.0  19     c'    c=2   c=1      60.2000     60.2000
 2.0  19     c'    c=    c=2      60.2000     60.2000
 2.0  19     c'    c=1   c=2      60.2000     60.2000
 2.0  19     c'    c=2   c=2      60.2000     60.2000
 1.0   1     c     c=    c=       60.2000     60.2000
 2.0  19     c     c=1   c=       60.2000     60.2000
 2.0  19     c     c=2   c=       60.2000     60.2000
 2.0  19     c     c=    c=1      60.2000     60.2000
 2.0  19     c     c=1   c=1      60.2000     60.2000
 2.0  19     c     c=2   c=1      60.2000     60.2000
 2.0  19     c     c=    c=2      60.2000     60.2000
 2.0  19     c     c=1   c=2      60.2000     60.2000
 2.0  19     c     c=2   c=2      60.2000     60.2000
 1.0   1     c     c=    h         0.0000     38.4000
 2.0  19     c     c=1   h         0.0000     38.4000
 2.0  19     c     c=2   h         0.0000     38.4000
 1.0   1     c=    c     c=       60.2000     
 2.0  19     c=1   c     c=       60.2000     60.2000
 2.0  19     c=2   c     c=       60.2000     60.2000
 2.0  19     c=1   c     c=1      60.2000    
 2.0  19     c=1   c     c=2      60.2000     60.2000
 2.0  19     c=2   c     c=2      60.2000  
 1.0   1     c'    c     c=       60.2000     60.2000
 2.0  19     c'    c     c=1      60.2000     60.2000
 2.0  19     c'    c     c=2      60.2000     60.2000
 1.0   1     h     c     c=       12.6000     38.4000
 2.0  19     h     c     c=1      12.6000     38.4000
 2.0  19     h     c     c=2      12.6000     38.4000
 1.0   1     c=    c=    h        38.4000      0.0000
 2.0  19     c=1   c=    h        38.4000      0.0000
 2.0  19     c=2   c=    h        38.4000      0.0000
 2.0  19     c=    c=1   h        38.4000      0.0000
 2.0  19     c=1   c=1   h        38.4000      0.0000
 2.0  19     c=2   c=1   h        38.4000      0.0000
 2.0  19     c=    c=2   h        38.4000      0.0000
 2.0  19     c=1   c=2   h        38.4000      0.0000
 2.0  19     c=2   c=2   h        38.4000      0.0000
 2.0  19     c=    c=    np        0.0000      0.0000
 2.0  19     c=1   c=    np        0.0000      0.0000
 2.0  19     c=2   c=    np        0.0000      0.0000
 2.0  19     c=    c=1   np        0.0000      0.0000
 2.0  19     c=1   c=1   np        0.0000      0.0000
 2.0  19     c=2   c=1   np        0.0000      0.0000
 1.0   1     c=    c=2   np        0.0000      0.0000
 2.0  19     c=1   c=2   np        0.0000      0.0000
 2.0  19     c=2   c=2   np        0.0000      0.0000
 1.0   1     c=    np    c=        0.0000
 2.0  19     c=1   np    c=        0.0000      0.0000
 2.0  19     c=2   np    c=        0.0000      0.0000 
 2.0  19     c=1   np    c=1       0.0000
 2.0  19     c=1   np    c=2       0.0000      0.0000
 2.0  19     c=2   np    c=2       0.0000
 1.0   1     o'    c'    c=        0.0000      0.0000
 2.0  19     o'    c'    c=1       0.0000      0.0000
 2.0  19     o'    c'    c=2       0.0000      0.0000
 1.0   1     c     c=    c'        0.0000      0.0000
 2.0  19     c     c=1   c'        0.0000      0.0000
 2.0  19     c     c=2   c'        0.0000      0.0000
 1.0   1     h     c=    np        0.0000     50.0000
 2.0  19     h     c=1   np        0.0000     50.0000
 2.0  19     h     c=2   np        0.0000     50.0000
 1.0   1     c     np    c=        0.0000      0.0000
 2.0  19     c     np    c=1       0.0000      0.0000
 2.0  19     c     np    c=2       0.0000      0.0000
 1.0   1     cp    np    c5        0.0000      0.0000
 1.0   1     c5    cp    np        0.0000      0.0000
 1.0   1     c5    cp    n         0.0000      0.0000
 1.0   1     f     c     c         0.0000      0.0000
 1.0   1     f     c     h         0.0000      0.0000
 1.0   1     cl    c     c         0.0000      0.0000
 1.0   1     cl    c     h         0.0000      0.0000
 1.0   1     br    c     c         0.0000      0.0000
 1.0   1     br    c     h         0.0000      0.0000
 1.0   1     f     cp    cp        0.0000      0.0000
 1.0   1     cl    cp    cp        0.0000      0.0000
 1.0   1     br    cp    cp        0.0000      0.0000
 1.0   1     si    c     h        24.5000     16.2000
 1.0   1     c     si    c         1.3000
 1.0   1     c     si    h         1.9000     -4.1000
 1.0   1     h     si    h         4.2000
 1.0   1     si    c     si       20.0000
 1.0   1     c     si    o       -19.0000     45.0000
 1.0   1     o     si    h         0.0000     -6.4000
 1.0   1     si    o     si       19.0000
 1.0   1     o     si    o        11.0000
 1.0   1     si    o     c        80.0000     62.0000
 1.3   6     cs    c5    c5        0.0000      0.0000
 1.3   6     cs    c5    h        50.0000      0.0000
 1.3   6     c5    cs    h        50.0000      0.0000
 1.3   6     cs    sp    cs        0.0000
 1.3   6     sp    cs    c5        0.0000      0.0000
 1.3   6     sp    cs    h         0.0000      0.0000
 1.8  14     h     sz    h         4.2000
 1.8  14     sz    oz    sz       19.0000
 1.8  14     oz    sz    oz       11.0000
 1.8  14     oz    sz    h         0.0000     -6.4000

#torsion_1	cvff 

> E = Kphi * [ 1 + cos(n*Phi - Phi0) ]

!Ver  Ref     I     J     K     L           Kphi        n           Phi0
!---- ---    ----  ----  ----  ----      -------      ------     -------
 2.3  23     *     cp    no    *         10.0000        2       180.0000
 1.0   1     *     cp    c'    *         10.0000        2       180.0000
 1.0   1     *     c     c     *          1.4225        3         0.0000
 1.0   1     *     c     c'    *          0.0000        0         0.0000
 1.0   1     *     c     n     *          0.0000        0         0.0000
 1.0   1     *     c     o     *          0.3900        3         0.0000
 1.0   1     *     c     of    *          0.3900        3         0.0000
 1.0   1     *     c'    n2    *          6.0000        2       180.0000
 1.0   1     *     cr    n2    *         13.6000        2       180.0000
 1.0   1     *     n     cr    *         13.6000        2       180.0000
 1.0   1     *     c'    o     *          4.5000        2       180.0000
 1.0   1     *     cp    cp    *         12.0000        2       180.0000
 1.0   1     *     cp    c     *          0.0000        2         0.0000
 1.9  17    cp     cp    c    cp          0.6750        4         0.0000
 1.0   1     *     ct    ct    *          0.0000        0         0.0000
 1.0   1     *     c     ct    *          0.0000        0         0.0000
 1.0   1     *     c'    ct    *          0.0000        0         0.0000
 1.0   1     *     o     ct    *          0.0000        0         0.0000
 1.0   1     *     n     ct    *          0.0000        0         0.0000
 1.0   1     *     s     ct    *          0.0000        0         0.0000
 1.0   1     *     cp    ct    *          0.0000        0         0.0000
 1.0   1     *     ct    nt    *          0.0000        0         0.0000
 1.3   5     *     c     nt    *          0.0000        0         0.0000
 1.3   5     *     c'    nt    *          0.0000        0         0.0000
 1.3   5     *     o     nt    *          0.0000        0         0.0000
 1.3   5     *     n     nt    *          0.0000        0         0.0000
 1.3   5     *     s     nt    *          0.0000        0         0.0000
 1.3   5     *     cp    nt    *          0.0000        0         0.0000
 1.0   1     *     cp    o     *          1.5000        2       180.0000
 1.9  16    cp     cp    o     c          1.8000        2       180.0000
 1.0   1     *     cp    of    *          3.5000        2       180.0000
 1.0   1     *     c     sh    *          0.4200        3         0.0000
 1.0   1     *     c     s     *          0.4200        3         0.0000
 1.0   1     *     s     s     *          5.5000        2         0.0000
 1.0   1     *     n3    c     *          0.8000        3         0.0000
 1.0   1     *     n2    c     *          0.0000        0         0.0000
 1.0   1     *     cp    np    *          4.0000        2       180.0000
 1.0   1     *     cp    n2    *         10.0000        2       180.0000
 1.0   1     *     cp    n     *         10.0000        2       180.0000
 1.0   1     *     p     o     *          0.7500        3         0.0000
 1.0   1     *     c=    np    *          4.0000        2       180.0000
 2.0  19     *     c=1   np    *          4.0000        2       180.0000
 2.0  19     *     c=2   np    *          4.0000        2       180.0000
 1.0   1     *     c=    c=    *         16.3000        2       180.0000
 2.0  19     *     c=1   c=    *         16.3000        2       180.0000
 2.0  19     *     c=2   c=    *         16.3000        2       180.0000
 2.0  19     *     c=1   c=1   *         16.3000        2       180.0000
 2.0  19     *     c=1   c=2   *         16.3000        2       180.0000
 2.0  19     *     c=2   c=2   *         16.3000        2       180.0000
 1.0   1     *     c=    c     *          1.2660        3         0.0000
 2.0  19     *     c=1   c     *          1.2660        3         0.0000
 2.0  19     *     c=2   c     *          1.2660        3         0.0000
 1.0   1     *     np    c     *          0.0000        0         0.0000
 1.0   1     *     c'    c=    *          1.8000        2       180.0000
 2.0  19     *     c'    c=1   *          1.8000        2       180.0000
 2.0  19     *     c'    c=2   *          1.8000        2       180.0000
 1.3   6     *     cs    cp    *          6.0000        2       180.0000
 1.3   6     cs    sp    cs    cp        12.0000        2       180.0000
 1.3   6     cs    sp    cs    h          3.9316        2       180.0000
 1.3   6     sp    cs    cp    cp         6.4517        2       180.0000
 1.3   6     sp    cs    cp    h          2.0000        2       180.0000
 1.0   1     c     c'    n     c          3.2000        2       180.0000
 1.0   1     c     c'    n     hn         1.2000        2       180.0000
 1.0   1     o'    c'    n     c          3.8000        2       180.0000
 1.0   1     o'    c'    n     hn         1.8000        2       180.0000
 1.0   1     h     c'    n     c          3.2000        2       180.0000
 1.0   1     h     c     si    c          0.4000        3         0.0000
 1.0   1     h     c     si    h          0.2800        3         0.0000
 1.0   1     c     si    c     si        -1.7000        3         0.0000
 1.0   1     h     si    c     si         1.0000        3         0.0000
 1.0   1     h     c     si    o         -0.1000        3         0.0000
 1.0   1     c     si    o     si         0.4000        3         0.0000
 1.0   1     h     si    o     si         1.0000        3         0.0000
 1.0   1     si    o     si    o          0.3000        3         0.0000
 1.0   1     o     si    o     c          0.1000        3         0.0000
 1.0   1     h     si    o     c         -0.1000        3         0.0000
 1.0   1     si    o     c     h          0.7000        3         0.0000
 1.8  14     sz    oz    sz    oz         0.3000        3         0.0000
 1.8  14     h     sz    oz    sz         1.0000        3         0.0000
 2.1  28     *     sz    oz    *          1.0000        3         0.0000
 2.1  28     *     sz    f     *          1.0000        3         0.0000
 2.1  28     *     sz    sz    *          1.0000        3         0.0000
 3.5  31     *     sy1   oy1   *          0.0000        3         0.0000
 3.5  31     *     sy1   oy2   *          0.0000        3         0.0000
 3.5  31     *     sy1   oy3   *          0.0000        3         0.0000
 3.5  31     *     sy1   oy4   *          0.0000        3         0.0000
 3.5  31     *     sy1   oy7   *          0.0000        3         0.0000
 3.5  31     *     sy2   oy1   *          0.0000        3         0.0000
 3.5  31     *     sy2   oy2   *          0.0000        3         0.0000
 3.5  31     *     sy2   oy3   *          0.0000        3         0.0000
 3.5  31     *     sy2   oy5   *          0.0000        3         0.0000
 3.5  31     *     sy2   oy8   *          0.0000        3         0.0000
 3.5  31     *     ay1   oy4   *          0.0000        2         0.0000
 3.5  31     *     ay1   oy5   *          0.0000        2         0.0000
 3.5  31     *     ay1   oy6   *          0.0000        2         0.0000
 3.5  31     *     ay1   oy7   *          0.0000        2         0.0000
 3.5  31     *     ay1   oy8   *          0.0000        2         0.0000
 3.5  31     *     ay1   oy9   *          0.0000        2         0.0000
 3.5  31     *     ay2   oy4   *          0.0000        2         0.0000
 3.5  31     *     ay2   oy5   *          0.0000        2         0.0000
 3.5  31     *     ay2   oy6   *          0.0000        2         0.0000
 3.5  31     *     ay2   oy7   *          0.0000        2         0.0000
 3.5  31     *     ay2   oy8   *          0.0000        2         0.0000
 3.5  31     *     ay2   oy9   *          0.0000        2         0.0000
 3.5  31     *     sy1   oc23  *          0.0000        2         0.0000
 3.5  31     *     sy2   oc23  *          0.0000        2         0.0000
 3.5  31     *     ayt1  oc23  *          0.0000        2         0.0000
 3.5  31     *     ayt2  oc23  *          0.0000        2         0.0000
 3.6  32     *     sc4   oc23  *          0.0000        2         0.0000
 3.6  32     *     ac1   oc3   *          0.0000        2         0.0000
 3.6  32     *     ac1   oc4   *          0.0000        2         0.0000
 3.6  32     *     pap   oap1  *          0.0000        2         0.0000
 3.6  32     *     oe1   ce1   *          0.3900        3         0.0000
 3.6  32     *     oet5  ce1   *          0.3900        3         0.0000
 3.6  32     oe1   ce1   ce1   oe1       -2.5500        1         0.0000
 3.6  32     oet5  ce1   ce1   oet5      -1.7200        1         0.0000
 3.6  32     *     ce1   ce1   *          1.0000        3         0.0000
 3.6  32     et5   oet5  ce1   *          0.0000        0         0.0000


#angle-angle-torsion_1	cvff 

>  E = K * (Theta - Theta0) * (Theta' - Theta0') * cos(Phi)
!Ver  Ref     I     J     K     L      K(Ang,Ang,Tor)
!---- ---    ----  ----  ----  ----    --------------
 1.0   1     *     c     c     *        -10.5000
 1.0   1     *     c     c'    *          0.0000
 1.0   1     *     c     n     *          0.0000
 1.0   1     *     c     o     *          0.0000
 1.0   1     *     c     of    *          0.0000
 1.0   1     *     c'    n2    *          0.0000
 1.0   1     *     cr    n2    *          0.0000
 1.0   1     *     n     cr    *          0.0000
 1.0   1     *     c'    o     *          0.0000
 1.0   1     *     cp    cp    *         -8.5000
 1.0   1     *     cp    c     *          0.0000
 1.0   1     *     ct    ct    *          0.0000
 1.0   1     *     c     ct    *          0.0000
 1.0   1     *     c'    ct    *          0.0000
 1.0   1     *     o     ct    *          0.0000
 1.0   1     *     n     ct    *          0.0000
 1.0   1     *     s     ct    *          0.0000
 1.0   1     *     cp    ct    *          0.0000
 1.0   1     *     ct    nt    *          0.0000
 1.0   1     *     cp    o     *          0.0000
 1.0   1     *     cp    of    *          0.0000
 1.0   1     *     c     sh    *        -10.5000
 1.0   1     *     c     s     *        -10.5000
 1.0   1     *     s     s     *          0.0000
 1.0   1     *     n3    c     *        -10.5000
 1.0   1     *     n2    c     *          0.0000
 1.0   1     *     cp    np    *          0.0000
 1.0   1     *     cp    n2    *          0.0000
 1.0   1     *     cp    n     *          0.0000
 1.0   1     *     cp    c'    *          0.0000
 1.0   1     *     p     o     *          0.0000
 1.0   1     *     c=    np    *          0.0000
 2.0  19     *     c=1   np    *          0.0000
 2.0  19     *     c=2   np    *          0.0000
 1.0   1     *     c=    c=    *          0.0000
 2.0  19     *     c=1   c=    *          0.0000
 2.0  19     *     c=2   c=    *          0.0000
 2.0  19     *     c=1   c=1   *          0.0000
 2.0  19     *     c=1   c=2   *          0.0000
 2.0  19     *     c=2   c=2   *          0.0000
 1.0   1     *     c=    c     *          0.0000
 2.0  19     *     c=1   c     *          0.0000
 2.0  19     *     c=2   c     *          0.0000
 1.0   1     *     np    c     *          0.0000
 1.0   1     *     c'    c=    *          0.0000
 2.0  19     *     c'    c=1   *          0.0000
 2.0  19     *     c'    c=2   *          0.0000
 1.3   6     *     cs    cp    *         -8.5000
 1.3   6     cs    sp    cs    cp        -8.5000
 1.3   6     cs    sp    cs    h         -8.5000
 1.3   6     sp    cs    cp    cp        -8.5000
 1.3   6     sp    cs    cp    h         -8.5000
 1.0   1     c     c'    n     c         -8.0000
 1.0   1     c     c'    n     hn       -12.0000
 1.0   1     o'    c'    n     c         -8.0000
 1.0   1     o'    c'    n     hn       -12.0000
 1.0   1     h     c'    n     c         -8.0000
 1.0   1     h     c     si    c          0.0000
 1.0   1     h     c     si    h          0.0000
 1.0   1     c     si    c     si         0.0000
 1.0   1     h     si    c     si         0.0000
 1.0   1     h     c     si    o          0.0000
 1.0   1     c     si    o     si         0.0000
 1.0   1     h     si    o     si         0.0000
 1.0   1     si    o     si    o          0.0000
 1.0   1     o     si    o     c          0.0000
 1.0   1     h     si    o     c          0.0000
 1.0   1     si    o     c     h          0.0000
 1.8  14     sz    oz    sz    oz         0.0000
 1.8  14     h     sz    oz    sz         0.0000

#out_of_plane	cvff 

> E = Kchi * [ 1 + cos(n*Chi - Chi0) ]

!Ver  Ref     I     J     K     L           Kchi        n           Chi0
!---- ---    ----  ----  ----  ----      -------      ------     -------
 2.3  23     c'    cp    cp    cp        10.0000        2       180.0000
 2.3  23     cp    c'    o'    o'        10.0000        2       180.0000
 2.3  23     cp    no    o'    o'        10.0000        2       180.0000
 2.3  23     cp    cp    cp    no        10.0000        2       180.0000
 1.0   1     c     c'    n     o'        10.0000        2       180.0000
 1.0   1     c'    n     c     hn         0.0500        2       180.0000
 1.0   1     c     c'    n2    o'        10.0000        2       180.0000
 1.0   1     h     c'    n2    o'        10.0000        2       180.0000
 1.0   1     hn    n2    c'    hn         0.0500        2       180.0000
 1.0   1     c     c'    o'    o'        11.6000        2       180.0000
 1.0   1     h     c'    o'    o'        11.6000        2       180.0000
 1.0   1     c'    n     c     c          0.0500        2       180.0000
 1.0   1     h     c'    o'    n          0.0500        2       180.0000
 1.0   1     cp    cp    cp    h          0.3700        2       180.0000
 1.0   1     cp    cp    cp    c          0.3700        2       180.0000
 1.0   1     cp    cp    cp    cp         0.3700        2       180.0000
 1.0   1     cp    cp    cp    o'         0.0000        2       180.0000
 1.0   1     cp    cp    h     np         0.3700        2       180.0000
 1.0   1     h     cp    np    np         0.3700        2       180.0000
 1.0   1     cp    cp    cp    np         0.3700        2       180.0000
 1.0   1     n2    cp    np    np         0.3700        2       180.0000
 1.0   1     cp    n2    hn    hn         0.0000        2       180.0000
 1.0   1     n     c'    n2    n2        10.0000        2       180.0000
 1.0   1     hn    np    cp    cp         0.3700        2       180.0000
 1.0   1     c     cp    cp    np         0.3700        2       180.0000
 1.0   1     n2    cp    cp    np         0.3700        2       180.0000
 1.0   1     c=    c'    n2    o'        10.0000        2       180.0000
 1.0   1     c     c=    c'    c=        11.1000        2       180.0000
 1.0   1     h     c=    np    c=        11.1000        2       180.0000
 1.0   1     h     c=    c     c=        11.1000        2       180.0000
 1.0   1     c     np    cp    cp         0.3700        2       180.0000
 1.0   1     cp    cp    np    np         0.3700        2       180.0000
 1.3   6     sp    cs    cp    h          2.9998        2       180.0000
 1.3   6     cp    cp    cs    h          0.3700        2       180.0000
 1.3   7     h     c'    s'    h          7.5300        2       180.0000
 1.3   7     c     c'    c     s'         7.5300        2       180.0000

#out_of_plane-out_of_plane	cvff 

> E = Koo * Chi * Chi'

!Ver  Ref     I     J     K     L           Koo 
!---- ---    ----  ----  ----  ----      -------
 1.0   1     c     c'    n     o'         0.0100
 1.0   1     c'    n     c     hn         0.0100
 1.0   1     c     c'    n2    o'         0.0100
 1.0   1     h     c'    n2    o'         0.0100
 1.0   1     hn    n2    c'    hn         0.0100
 1.0   1     c     c'    o'    o'         0.0000
 1.0   1     h     c'    o'    o'         0.0000
 1.0   1     c'    n     c     c          0.0000
 1.0   1     h     c'    o'    n          0.0000
 1.0   1     cp    cp    cp    h          0.0000
 1.0   1     cp    cp    cp    c          0.0000
 1.0   1     cp    cp    cp    cp         0.0000
 1.0   1     cp    cp    cp    o'         0.0000
 1.0   1     cp    cp    h     np         0.0000
 1.0   1     h     cp    np    np         0.0000
 1.0   1     cp    cp    cp    np         0.0000
 1.0   1     n2    cp    np    np         0.0000
 1.0   1     cp    n2    hn    hn         0.0000
 1.0   1     n     c'    n2    n2         0.0100
 1.0   1     hn    np    cp    cp         0.0000
 1.0   1     c     cp    cp    np         0.0000
 1.0   1     n2    cp    cp    np         0.0000
 1.0   1     c=    c'    n2    o'         0.0100
 1.0   1     c     c=    c'    c=         0.0000
 1.0   1     h     c=    np    c=         0.0000
 1.0   1     h     c=    c     c=         0.0000
 1.0   1     c     np    cp    cp         0.0000
 1.0   1     cp    cp    np    np         0.0000
 1.3   6     sp    cs    cp    h          0.0000
 1.3   6     cp    cp    cs    h          0.0000

#angle-angle	cvff 

> E = K * (Theta - Theta0) * (Theta' - Theta0')

!                   J'    I'    K'
!Ver  Ref     I     J     K                 K
!---- ---    ----  ----  ----  ----      -------
 1.0   1     c     c     c     c         -7.9000
 1.0   1     h     c     h     h          0.0000
 1.0   1     h     c     h     c          0.0000
 1.0   1     h     c     c     h         -7.9000
 1.0   1     h     c     c     c         -7.9000
 1.0   1     c     c     h     c          0.0000
 1.0   1     h     c     h     c'         0.0000
 1.0   1     h     c     c'    h         -7.5000
 1.0   1     c'    n     hn    c          0.0000
 1.0   1     c'    n     c     hn        -7.5000
 1.0   1     c     n     c'    hn         0.0000
 1.0   1     c     c     n     h         -7.9000
 1.0   1     c     c     h     n         -7.9000
 1.0   1     h     c     c     n         -7.9000
 1.0   1     c     c     c'    h         -7.9000
 1.0   1     c     c     h     c'         0.0000
 1.0   1     c'    c     c     h         -7.9000
 1.0   1     n     c     h     c'        -7.9000
 1.0   1     n     c     c'    h         -7.9000
 1.0   1     c'    c     n     h         -7.9000
 1.0   1     n     c     c     c'        -7.9000
 1.0   1     n     c     c'    c         -7.9000
 1.0   1     c     c     n     c'        -7.9000
 1.0   1     c     c'    o'    n          0.0000
 1.0   1     c     c'    n     o'        -7.5000
 1.0   1     n     c'    c     o'         0.0000
 1.0   1     h     c     n     h         -7.5000
 1.0   1     h     c     h     n          0.0000
 1.0   1     h     c     o     h          0.0000
 1.0   1     h     c     h     o          0.0000
 1.0   1     h     c     c     o          0.0000
 1.0   1     h     c     o     c          0.0000
 1.0   1     c     c     h     o          0.0000
 1.0   1     c     c     c     o          0.0000
 1.0   1     c     c     o     c          0.0000
 1.0   1     hn    n     c'    hn         0.0000
 1.0   1     hn    n     hn    c'         0.0000
 1.0   1     c     c'    o'    o          0.0000
 1.0   1     c     c'    o     o'         0.0000
 1.0   1     o     c'    c     o'         0.0000
 1.0   1     o'    c'    h     o          0.0000
 1.0   1     h     c'    o'    o          0.0000
 1.0   1     h     c'    o     o'         0.0000
 1.0   1     h     c'    o-    o-         0.0000
 1.0   1     o-    c'    h     o-         0.0000
 1.0   1     c     c'    o-    o-         0.0000
 1.0   1     o-    c'    c     o-         0.0000
 1.0   1     c'    n     c     c         10.0000
 1.0   1     c     n     c'    c         10.0000
 1.0   1     h     c'    o'    n          0.0000
 1.0   1     o'    c'    n     h          0.0000
 1.0   1     o'    c'    h     n          0.0000
 1.0   1     cp    cp    h     cp        14.0000
 1.0   1     cp    cp    cp    h         10.0000
 1.0   1     cp    c     h     h          0.0000
 1.0   1     h     c     cp    h         -7.9000
 1.0   1     cp    cp    c     cp         0.0000
 1.0   1     c     cp    cp    cp         0.0000
 1.0   1     cp    c     c     h         -7.9000
 1.0   1     h     c     cp    c         -7.9000
 1.0   1     cp    c     h     c          0.0000
 1.0   1     cp    cp    cp    o          0.0000
 1.0   1     cp    cp    o     cp         0.0000
 1.0   1     h     c     s     h        -10.0000
 1.0   1     h     c     sh    h        -10.0000
 1.0   1     s     c     h     h          0.0000
 1.0   1     sh    c     h     h          0.0000
 1.0   1     h     c     s     c          0.0000
 1.0   1     h     c     sh    c          0.0000
 1.0   1     c     c     h     s          0.0000
 1.0   1     c     c     h     sh         0.0000
 1.0   1     h     c     c     s          0.0000
 1.0   1     h     c     c     sh         0.0000
 1.0   1     c     c     h     n3         0.0000
 1.0   1     hn    n3    hn    hn         0.0000
 1.0   1     c     c     n3    h          0.0000
 1.0   1     h     c     c     n3         0.0000
 1.0   1     h     c     h     n3         0.0000
 1.0   1     h     c     n3    h          0.0000
 1.0   1     c     n3    c     hn         0.0000
 1.0   1     c     n3    hn    c          0.0000
 1.0   1     c     n     hn    hn         0.0000
 1.0   1     hn    n     c     hn         0.0000
 1.0   1     c     n3    hn    hn         0.0000
 1.0   1     hn    n3    c     hn         0.0000
 1.0   1     c     n3    c     c          0.0000
 1.0   1     h     cp    cp    np         0.0000
 1.0   1     h     cp    np    cp         0.0000
 1.0   1     cp    cp    h     np         0.0000
 1.0   1     np    cp    h     np         0.0000
 1.0   1     np    cp    np    h          0.0000
 1.0   1     cp    np    hn    cp         0.0000
 1.0   1     cp    np    cp    hn         0.0000
 1.0   1     cp    cp    h     c5         0.0000
 1.0   1     h     cp    cp    c5         0.0000
 1.0   1     h     cp    c5    cp         0.0000
 1.0   1     c5    c5    c5    cp         0.0000
 1.0   1     c5    c5    cp    c5         0.0000
 1.0   1     np    c5    cp    c5         0.0000
 1.0   1     cp    c5    np    c5         0.0000
 1.0   1     cp    c5    c5    np         0.0000
 1.0   1     hn    np    c5    c5         0.0000
 1.0   1     c5    np    hn    c5         0.0000
 1.0   1     h     c5    np    c5         0.0000
 1.0   1     np    c5    h     c5         0.0000
 1.0   1     h     c5    c5    np         0.0000
 1.0   1     h     c5    c5    c5         0.0000
 1.0   1     c5    c5    h     c5         0.0000
 1.0   1     h     c     c     c5         0.0000
 1.0   1     h     c     c5    c          0.0000
 1.0   1     c     c     h     c5         0.0000
 1.0   1     h     c     c5    h          0.0000
 1.0   1     h     c     h     c5         0.0000
 1.0   1     c5    c5    c     c5         0.0000
 1.0   1     c     c5    c5    c5         0.0000
 1.0   1     np    c5    c     c5         0.0000
 1.0   1     c     c5    np    c5         0.0000
 1.0   1     c     c5    c5    np         0.0000
 1.0   1     h     c5    np    np         0.0000
 1.0   1     np    c5    h     np         0.0000
 1.0   1     n     c'    n     n          0.0000
 1.0   1     np    cp    np    n          0.0000
 1.0   1     np    cp    n     np        -8.0000
 1.0   1     cp    n     hn    hn         0.0000
 1.0   1     hn    n     cp    hn        -8.0000
 1.0   1     c     c     n3    c'        -7.9000
 1.0   1     c     c     c'    n3        -7.9000
 1.0   1     c'    c     c     n3        -7.9000
 1.0   1     h     c     n3    c'        -7.9000
 1.0   1     h     c     c'    n3        -7.9000
 1.0   1     c'    c     h     n3        -7.9000
 1.0   1     n     cp    np    cp         0.0000
 1.0   1     n     cp    cp    np         0.0000
 1.0   1     cp    cp    n     np         0.0000
 1.0   1     h     c     cp    cp         0.0000
 1.0   1     cp    c     h     cp         0.0000
 1.0   1     o'    c'    n     c=         0.0000
 1.0   1     o'    c'    c=    n          0.0000
 1.0   1     n     c'    o'    c=         0.0000
 1.0   1     c     c=    c'    c=         0.0000
 1.0   1     c'    c=    c     c=         0.0000
 1.0   1     c     c=    c=    c'         0.0000
 1.0   1     h     c     c=    c=         0.0000
 1.0   1     h     c     c=    h          0.0000
 1.0   1     c=    c     h     c=         0.0000
 1.0   1     h     c     h     c=         0.0000
 1.0   1     h     c=    c=    np         0.0000
 1.0   1     np    c=    h     c=         0.0000
 1.0   1     h     c=    np    c=         0.0000
 1.0   1     h     c=    c     c=         0.0000
 1.0   1     h     c=    c=    c          0.0000
 1.0   1     c     c=    h     c=         0.0000
 1.0   1     c     np    c=    c=         0.0000
 1.0   1     c=    np    c     c=         0.0000
 1.0   1     h     c     n     c=         0.0000
 1.0   1     c=    c     h     n          0.0000
 1.0   1     c'    c     n     c=         0.0000
 1.0   1     h     c     c=    n          0.0000
 1.0   1     c'    c     c=    n          0.0000
 1.0   1     c=    c     c'    n          0.0000
 1.0   1     c'    c     h     c=         0.0000
 1.0   1     h     c     c=    c'         0.0000
 1.0   1     h     c     c'    c=         0.0000
 1.0   1     c     c     np    o          0.0000
 1.0   1     h     c     np    c          0.0000
 1.0   1     o     c     c     np         0.0000
 1.0   1     h     c     c     np         0.0000
 1.0   1     h     c     np    o          0.0000
 1.0   1     c     c     o     np         0.0000
 1.0   1     h     c     o     np         0.0000
 1.0   1     c     c     h     np         0.0000
 1.0   1     o     c     h     np         0.0000
 1.0   1     c5    np    c     c5         0.0000
 1.0   1     c     np    c5    c5         0.0000
 1.0   1     np    c5    c5    c5         0.0000
 1.0   1     np    c5    np    c5         0.0000
 1.0   1     n     cp    np    c5         0.0000
 1.0   1     np    cp    n     c5         0.0000
 1.0   1     n     cp    c5    np         0.0000
 1.0   1     np    c5    c5    np         0.0000
 1.0   1     o-    p     o     o-         0.0000
 1.0   1     o     p     o-    o-         0.0000
 1.0   1     o-    p     o-    o-         0.0000
 1.0   1     h     p     o-    o-        30.0000
 1.0   1     o-    p     h     o-        30.0000
 1.0   1     o'    p     o     o          0.0000
 1.0   1     o'    p     o     o'         0.0000
 1.0   1     o     p     o'    o          0.0000
 1.0   1     o'    p     o'    o          0.0000


#morse_bond     cvff_auto                                  

> E = D * (1 - exp(-ALPHA*(R - R0)))^2                      

!Ver  Ref     I     J          R0         D           ALPHA 
!---- ---    ----  ----     -------    --------      -------
 2.0  18     c3m_   c3m_      1.5100     88.0000      1.9150
 2.0  18     c3m_   c4m_      1.5260     88.0000      1.9150
 2.0  18     c3m_   c_        1.5260     88.0000      1.9150
 2.0  18     c3m_   c'_       1.5200     76.0000      1.9300
 2.0  18     c3m_   cp_       1.5100     76.0000      1.9300
 2.0  18     c3m_   c=_       1.5000     80.7000      2.0000
 2.0  18     c3m_   c=_1      1.5000     80.7000      2.0000
 2.0  18     c3m_   c=_2      1.5000     80.7000      2.0000
 2.0  18     c3m_   c=_3      1.5000     80.7000      2.0000
 2.0  18     c3m_   ct_       1.4000     85.0000      2.0000
 2.0  18     c3m_   na_       1.4700     68.0000      2.2900
 2.0  18     c3m_   n3m_      1.4850     68.0000      2.2900
 2.0  18     c3m_   n4m_      1.4700     68.0000      2.2900
 2.0  18     c3m_   n_        1.4600     72.0000      2.2900
 2.0  18     c3m_   np_       1.4750     84.2000      2.0000
 2.0  18     c3m_   n=_       1.4750     84.2000      2.0000
 2.0  18     c3m_   n=_1      1.4750     84.2000      2.0000
 2.0  18     c3m_   n=_2      1.4750     84.2000      2.0000
 2.0  18     c3m_   n=_3      1.4750     84.2000      2.0000
 2.0  18     c3m_   n+_       1.4620     67.7209      2.0000
 2.0  18     c3m_   o_        1.4250     68.3000      2.0000
 2.0  18     c3m_   o'_       1.3800     79.7371      2.0000
 2.0  18     c3m_   o3e_      1.4340     68.3000      2.0000
 2.0  18     c3m_   o4e_      1.4250     68.3000      2.0000
 2.0  18     c3m_   op_       1.3800     86.6371      2.0000
 2.0  18     c3m_   s_        1.8000     57.0000      2.0000
 2.0  18     c3m_   sp_       1.7700     60.6331      2.0000
 2.0  18     c3m_   s'_       1.7700     64.3331      2.0000
 2.0  18     c3m_   s3e_      1.8000     57.0000      2.0000
 2.0  18     c3m_   s4e_      1.8000     57.0000      2.0000
 2.0  18     c3m_   h_        1.1050    108.6000      1.7710
 2.0  18     c3m_   p_        1.7500     62.2836      2.0000
 2.0  18     c3m_   f_        1.3630    124.0000      2.0000
 2.0  18     c3m_   cl_       1.7610     78.5000      2.0000
 2.0  18     c3m_   br_       1.9200     55.9000      2.0000
 2.0  18     c3m_   si_       1.8090     59.5000      2.0000
 2.0  18     c3m_   i_        2.1200     50.0000      2.0000
 2.0  18     c4m_   c4m_      1.5520     88.0000      1.9150
 2.0  18     c4m_   c_        1.5260     88.0000      1.9150
 2.0  18     c4m_   c'_       1.5200     76.0000      1.9300
 2.0  18     c4m_   cp_       1.5100     76.0000      1.9300
 2.0  18     c4m_   c=_       1.5000     80.7000      2.0000
 2.0  18     c4m_   c=_1      1.5000     80.7000      2.0000
 2.0  18     c4m_   c=_2      1.5000     80.7000      2.0000
 2.0  18     c4m_   c=_3      1.5000     80.7000      2.0000
 2.0  18     c4m_   ct_       1.4000     85.0000      2.0000
 2.0  18     c4m_   na_       1.4700     68.0000      2.2900
 2.0  18     c4m_   n3m_      1.4700     68.0000      2.2900
 2.0  18     c4m_   n4m_      1.4670     68.0000      2.2900
 2.0  18     c4m_   n_        1.4600     72.0000      2.2900
 2.0  18     c4m_   np_       1.4750     84.2000      2.0000
 2.0  18     c4m_   n=_       1.4750     84.2000      2.0000
 2.0  18     c4m_   n=_1      1.4750     84.2000      2.0000
 2.0  18     c4m_   n=_2      1.4750     84.2000      2.0000
 2.0  18     c4m_   n=_3      1.4750     84.2000      2.0000
 2.0  18     c4m_   n+_       1.4620     67.7209      2.0000
 2.0  18     c4m_   o_        1.4250     68.3000      2.0000
 2.0  18     c4m_   o'_       1.3800     79.7371      2.0000
 2.0  18     c4m_   o3e_      1.4250     68.3000      2.0000
 2.0  18     c4m_   o4e_      1.4462     68.3000      2.0000
 2.0  18     c4m_   op_       1.3800     86.6371      2.0000
 2.0  18     c4m_   s_        1.8000     57.0000      2.0000
 2.0  18     c4m_   sp_       1.7700     60.6331      2.0000
 2.0  18     c4m_   s'_       1.7700     64.3331      2.0000
 2.0  18     c4m_   s3e_      1.8000     57.0000      2.0000
 2.0  18     c4m_   s4e_      1.8470     57.0000      2.0000
 2.0  18     c4m_   h_        1.1050    108.6000      1.7710
 2.0  18     c4m_   p_        1.7500     62.2836      2.0000
 2.0  18     c4m_   f_        1.3630    124.0000      2.0000
 2.0  18     c4m_   cl_       1.7610     78.5000      2.0000
 2.0  18     c4m_   br_       1.9200     55.9000      2.0000
 2.0  18     c4m_   si_       1.8090     59.5000      2.0000
 2.0  18     c4m_   i_        2.1200     50.0000      2.0000
 2.0  18     c_     n3m_      1.4700     68.0000      2.2900
 2.0  18     c_     n4m_      1.4700     68.0000      2.2900
 2.0  18     c'_    n3m_      1.4460     68.0000      2.0000
 2.0  18     c'_    n4m_      1.4000     83.0000      2.0000
 2.0  18     c'_    s3e_      1.7700     58.0627      1.7361
 2.0  18     c'_    s4e_      1.7700     58.0627      1.7361
 2.0  18     cp_    n3m_      1.4200     70.0000      2.0000
 2.0  18     cp_    n4m_      1.4200     70.0000      2.0000
 2.0  18     cp_    s3e       1.7300     57.0000      2.0000
 2.0  18     cp_    s4e       1.7300     57.0000      2.0000
 2.0  18     c=_    n3m_      1.4370     68.4292      2.0000
 2.0  18     c=_    n4m_      1.4370     68.4292      2.0000
 2.0  18     c=_1   n3m_      1.4370     68.4292      2.0000
 2.0  18     c=_1   n4m_      1.4370     68.4292      2.0000
 2.0  18     c=_2   n3m_      1.4370     68.4292      2.0000
 2.0  18     c=_2   n4m_      1.4370     68.4292      2.0000
 2.0  18     c=_3   n3m_      1.4370     68.4292      2.0000
 2.0  18     c=_3   n4m_      1.4370     68.4292      2.0000
 2.0  18     c=_    s3e_      1.7750     63.7360      2.0000
 2.0  18     c=_    s4e_      1.7750     63.7360      2.0000
 2.0  18     c=_1   s3e_      1.7750     63.7360      2.0000
 2.0  18     c=_1   s4e_      1.7750     63.7360      2.0000
 2.0  18     c=_2   s3e_      1.7750     63.7360      2.0000
 2.0  18     c=_2   s4e_      1.7750     63.7360      2.0000
 2.0  18     c=_3   s3e_      1.7750     63.7360      2.0000
 2.0  18     c=_3   s4e_      1.7750     63.7360      2.0000
 2.0  18     ct_    n3m_      1.3820     71.7024      2.0000
 2.0  18     ct_    n4m_      1.3820     71.7024      2.0000
 2.0  18     ct_    s3e_      1.7200     67.8582      2.0000
 2.0  18     ct_    s4e_      1.7200     67.8582      2.0000
 2.0  18     na_    n3m_      1.3940     55.2000      2.0000
 2.0  18     na_    n4m_      1.3940     55.2000      2.0000
 2.0  18     na_    s3e_      1.7320     51.7351      2.0000
 2.0  18     na_    s4e_      1.7320     51.7351      2.0000
 2.0  18     n3m_   n3m_      1.3940     55.2000      2.0000
 2.0  18     n3m_   n4m_      1.3940     55.2000      2.0000
 2.0  18     n3m_   n_        1.3670     55.4242      2.0000
 2.0  18     n3m_   np_       1.3670     68.6242      2.0000
 2.0  18     n3m_   n=_       1.3670     68.6242      2.0000
 2.0  18     n3m_   n=_1      1.3670     68.6242      2.0000
 2.0  18     n3m_   n=_2      1.3670     68.6242      2.0000
 2.0  18     n3m_   n=_3      1.3670     68.6242      2.0000
 2.0  18     n3m_   n+_       1.3940     52.7898      2.0000
 2.0  18     n3m_   o_        1.3250     75.3375      2.0000
 2.0  18     n3m_   op_       1.3120     68.5440      2.0000
 2.0  18     n3m_   o'_       1.3120     61.6440      2.0000
 2.0  18     n3m_   s_        1.7320     51.7351      2.0000
 2.0  18     n3m_   sp_       1.7020     47.7438      2.0000
 2.0  18     n3m_   s'_       1.7020     51.4438      2.0000
 2.0  18     n3m_   s3e_      1.7320     51.7351      2.0000
 2.0  18     n3m_   s4e_      1.7320     51.7351      2.0000
 2.0  18     n3m_   p_        1.6820     52.6350      2.0000
 2.0  18     n3m_   h_        1.0260     88.0000      2.2800
 2.0  18     n3m_   f_        1.3520     50.2463      2.0000
 2.0  18     n3m_   cl_       1.6890     56.6065      2.0000
 2.0  18     n3m_   br_       1.8370     50.9585      2.0000
 2.0  18     n3m_   i_        2.0230     46.0026      2.0000
 2.0  18     n3m_   si_       1.7920     51.1059      2.0000
 2.0  18     n4m_   n4m_      1.3940     55.2000      2.0000
 2.0  18     n4m_   n_        1.3670     55.4242      2.0000
 2.0  18     n4m_   np_       1.3670     68.6242      2.0000
 2.0  18     n4m_   n=_       1.3670     68.6242      2.0000
 2.0  18     n4m_   n=_1      1.3670     68.6242      2.0000
 2.0  18     n4m_   n=_2      1.3670     68.6242      2.0000
 2.0  18     n4m_   n=_3      1.3670     68.6242      2.0000
 2.0  18     n4m_   n+_       1.3940     52.7898      2.0000
 2.0  18     n4m_   o_        1.3250     75.3375      2.0000
 2.0  18     n4m_   op_       1.3120     68.5440      2.0000
 2.0  18     n4m_   o'_       1.3120     61.6440      2.0000
 2.0  18     n4m_   s_        1.7320     51.7351      2.0000
 2.0  18     n4m_   sp_       1.7020     47.7438      2.0000
 2.0  18     n4m_   s'_       1.7020     51.4438      2.0000
 2.0  18     n4m_   s3e_      1.7320     51.7351      2.0000
 2.0  18     n4m_   s4e_      1.7320     51.7351      2.0000
 2.0  18     n4m_   p_        1.6820     52.6350      2.0000
 2.0  18     n4m_   h_        1.0260     88.0000      2.2800
 2.0  18     n4m_   f_        1.3520     50.2463      2.0000
 2.0  18     n4m_   cl_       1.6890     56.6065      2.0000
 2.0  18     n4m_   br_       1.8370     50.9585      2.0000
 2.0  18     n4m_   i_        2.0230     46.0026      2.0000
 2.0  18     n4m_   si_       1.7920     51.1059      2.0000
 2.0  18     n_     s3e_      1.7050     52.6552      2.0000
 2.0  18     n_     s4e_      1.7050     52.6552      2.0000
 2.0  18     np_    s3e_      1.7050     65.8552      2.0000
 2.0  18     np_    s4e_      1.7050     65.8552      2.0000
 2.0  18     n=_    s3e_      1.7050     65.8552      2.0000
 2.0  18     n=_    s4e_      1.7050     65.8552      2.0000
 2.0  18     n=_1   s3e_      1.7050     65.8552      2.0000
 2.0  18     n=_1   s4e_      1.7050     65.8552      2.0000
 2.0  18     n=_2   s3e_      1.7050     65.8552      2.0000
 2.0  18     n=_2   s4e_      1.7050     65.8552      2.0000
 2.0  18     n=_3   s3e_      1.7050     65.8552      2.0000
 2.0  18     n=_3   s4e_      1.7050     65.8552      2.0000
 2.0  18     o_     s3e_      1.6930     72.0212      2.0000
 2.0  18     o_     s4e_      1.6930     72.0212      2.0000
 2.0  18     op_    s3e_      1.6800     66.6937      2.0000
 2.0  18     op_    s4e_      1.6800     66.6937      2.0000
 2.0  18     o'_    s3e_      1.6500     59.8936      2.0000
 2.0  18     o'_    s4e_      1.6500     59.8936      2.0000
 2.0  18     s_     s3e_      2.1000     40.0000      2.0000
 2.0  18     s_     s4e_      2.1000     40.0000      2.0000
 2.0  18     sp_    s3e_      2.0400     43.7815      2.0000
 2.0  18     sp_    s4e_      2.0400     43.7815      2.0000
 2.0  18     s'_    s3e_      2.0400     47.4815      2.0000
 2.0  18     s'_    s4e_      2.0400     47.4815      2.0000
 2.0  18     s3e_   s3e_      2.0000     45.0000      2.0000
 2.0  18     s3e_   s4e_      2.0000     45.0000      2.0000
 2.0  18     s3e_   p_        2.0200     46.7198      2.0000
 2.0  18     s3e_   h_        1.3300     87.5000      1.7700
 2.0  18     s3e_   f_        1.6900     51.2046      2.0000
 2.0  18     s3e_   cl_       2.0270     53.0203      2.0000
 2.0  18     s3e_   br_       2.1750     46.9709      2.0000
 2.0  18     s3e_   i_        2.3610     41.9406      2.0000
 2.0  18     s3e_   si_       2.1300     44.3232      2.0000
 2.0  18     s4e_   s4e_      2.0000     45.0000      2.0000
 2.0  18     s4e_   p_        2.0200     46.7198      2.0000
 2.0  18     s4e_   h_        1.3300     87.5000      1.7700
 2.0  18     s4e_   f_        1.6900     51.2046      2.0000
 2.0  18     s4e_   cl_       2.0270     53.0203      2.0000
 2.0  18     s4e_   br_       2.1750     46.9709      2.0000
 2.0  18     s4e_   i_        2.3610     41.9406      2.0000
 2.0  18     s4e_   si_       2.1300     44.3232      2.0000
 2.0  18     c_     c_        1.5260     88.0000      1.9150
 2.0  18     c_     c'_       1.5200     76.0000      1.9300
 2.0  18     c_     cp_       1.5100     76.0000      1.9300
 2.0  18     c_     c=_       1.5000     80.7000      2.0000
 2.0  18     c_     c=_1      1.5000     80.7000      2.0000
 2.0  18     c_     c=_2      1.5000     80.7000      2.0000
 2.0  18     c_     c=_3      1.5000     80.7000      2.0000
 2.0  18     c_     ct_       1.4000     85.0000      2.0000
 2.0  18     c_     na_       1.4700     68.0000      2.2900
 2.0  18     c_     n_        1.4600     72.0000      2.2900
 2.0  18     c_     np_       1.4750     84.2000      2.0000
 2.0  18     c_     n=_       1.4750     84.2000      2.0000
 2.0  18     c_     n=_1      1.4750     84.2000      2.0000
 2.0  18     c_     n=_2      1.4750     84.2000      2.0000
 2.0  18     c_     n=_3      1.4750     84.2000      2.0000
 2.0  18     c_     n+_       1.4620     67.7209      2.0000
 2.0  18     c_     o_        1.4250     68.3000      2.0000
 2.0  18     c_     op_       1.3800     86.6371      2.0000
 2.0  18     c_     o'_       1.3800     79.7371      2.0000
 2.0  18     c_     s_        1.8000     57.0000      2.0000
 2.0  18     c_     sp_       1.7700     60.6331      2.0000
 2.0  18     c_     s'_       1.7700     64.3331      2.0000
 2.0  18     c_     h_        1.1050    108.6000      1.7710
 2.0  18     c_     p_        1.7500     62.2836      2.0000
 2.0  18     c_     f_        1.3630    124.0000      2.0000
 2.0  18     c_     cl_       1.7610     78.5000      2.0000
 2.0  18     c_     br_       1.9200     55.9000      2.0000
 2.0  18     c_     si_       1.8090     59.5000      2.0000
 2.0  18     c_     i_        2.1200     50.0000      2.0000
 2.0  18     c'_    c'_       1.5000     66.6000      2.0000
 2.0  18     c'_    cp_       1.5000     71.0829      2.0000
 2.0  18     c'_    c=_       1.5000     80.7000      2.0000
 2.0  18     c'_    c=_1      1.5000     80.7000      2.0000
 2.0  18     c'_    c=_2      1.5000     80.7000      2.0000
 2.0  18     c'_    c=_3      1.5000     80.7000      2.0000
 2.0  18     c'_    ct_       1.4200     77.7873      2.0000
 2.0  18     c'_    n_        1.3600     97.0000      2.0000
 2.0  18     c'_    n=_       1.4050     74.0749      2.0000
 2.0  18     c'_    n=_1      1.4050     74.0749      2.0000
 2.0  18     c'_    n=_2      1.4050     74.0749      2.0000
 2.0  18     c'_    n=_3      1.4050     74.0749      2.0000
 2.0  18     c'_    np_       1.4050     74.0749      2.0000
 2.0  18     c'_    o_        1.3400    100.0000      2.0000
 2.0  18     c'_    o'_       1.2200    145.0000      2.0600
 2.0  18     c'_    o-_       1.2500    135.0000      2.0600
 2.0  18     c'_    op_       1.3500     73.5252      2.0000
 2.0  18     c'_    s_        1.7700     58.0627      1.7361
 2.0  18     c'_    s'_       1.6110    169.3000      1.7361
 2.0  18     c'_    s-_       1.6800     93.0000      1.7361
 2.0  18     c'_    sp_       1.7400     53.8383      2.0000
 2.0  18     c'_    h_        1.1050    108.6000      1.7710
 2.0  18     c'_    p_        1.7200     60.3455      2.0000
 2.0  18     c'_    f_        1.3900     54.4273      2.0000
 2.0  18     c'_    cl_       1.7270     62.4647      2.0000
 2.0  18     c'_    br_       1.8750     57.0702      2.0000
 2.0  18     c'_    si_       1.8300     59.8388      2.0000
 2.0  18     c'_    i_        2.0610     52.1506      2.0000
 2.0  18     cp_    cp_       1.3900    120.0000      2.0000
 2.0  18     cp_    c=_       1.5000     80.7000      2.0000
 2.0  18     cp_    c=_1      1.5000     80.7000      2.0000
 2.0  18     cp_    c=_2      1.5000     80.7000      2.0000
 2.0  18     cp_    c=_3      1.5000     80.7000      2.0000
 2.0  18     cp_    ct_       1.4000     80.4179      2.0000
 2.0  18     cp_    na_       1.4120     64.4438      2.0000
 2.0  18     cp_    n_        1.4200     70.0000      2.0000
 2.0  18     cp_    n=_       1.3850     79.0095      2.0000
 2.0  18     cp_    n=_1      1.3850     79.0095      2.0000
 2.0  18     cp_    n=_2      1.3850     79.0095      2.0000
 2.0  18     cp_    n=_3      1.3850     79.0095      2.0000
 2.0  18     cp_    np_       1.3500    110.0000      2.0000
 2.0  18     cp_    n+_       1.4120     62.8336      2.0000
 2.0  18     cp_    o_        1.3700     96.0000      2.0000
 2.0  18     cp_    o'_       1.3300     74.3713      2.0000
 2.0  18     cp_    op_       1.3700    105.0000      2.0000
 2.0  18     cp_    s_        1.7300     57.0000      2.0000
 2.0  18     cp_    s'_       1.7200     59.9506      2.0000
 2.0  18     cp_    sp_       1.7106     80.0000      2.0000
 2.0  18     cp_    h_        1.0800    116.0000      1.7700
 2.0  18     cp_    p_        1.7000     58.7607      2.0000
 2.0  18     cp_    f_        1.3630    124.0000      2.0000
 2.0  18     cp_    cl_       1.7610     78.5000      2.0000
 2.0  18     cp_    br_       1.9200     55.9000      2.0000
 2.0  18     cp_    i_        2.0410     54.3628      2.0000
 2.0  18     cp_    si_       1.8100     56.2919      2.0000
 2.0  18     ci_    ci_       1.3900     70.0000      2.0000
 2.0  18     ci_    ni_       1.3800     80.0000      2.0000
 2.0  18     ci_    h_        1.0800    116.0000      1.7700
 2.0  18     c=_    c=_       1.3300    163.8000      2.0000
 2.0  18     c=_3   c=_3      1.3300    163.8000      2.0000
 2.0  18     c=_1   c=_3      1.3300    163.8000      2.0000
 2.0  18     c=_2   c=_2      1.4100    120.0000      2.0000
 2.0  18     c=_1   c=_2      1.4800     80.0000      2.0000
 2.0  18     c=_1   c=_1      1.4800     80.0000      2.0000
 2.0  18     c=_2   c=_3      1.4800     80.0000      2.0000
 2.0  18     c=_    ct_       1.4250     84.4106      2.0000
 2.0  18     c=_    na_       1.4370     68.4292      2.0000
 2.0  18     c=_    n_        1.4100     69.7685      2.0000
 2.0  18     c=_1   ct_       1.4250     84.4106      2.0000
 2.0  18     c=_1   na_       1.4370     68.4292      2.0000
 2.0  18     c=_1   n_        1.4100     69.7685      2.0000
 2.0  18     c=_2   ct_       1.4250     84.4106      2.0000
 2.0  18     c=_2   na_       1.4370     68.4292      2.0000
 2.0  18     c=_2   n_        1.4100     69.7685      2.0000
 2.0  18     c=_3   ct_       1.4250     84.4106      2.0000
 2.0  18     c=_3   na_       1.4370     68.4292      2.0000
 2.0  18     c=_3   n_        1.4100     69.7685      2.0000
 2.0  18     c=_    n=_       1.2600    140.0000      2.0000
 2.0  18     c=_3   n=_3      1.2600    140.0000      2.0000
 2.0  18     c=_1   n=_3      1.2600    140.0000      2.0000
 2.0  18     c=_3   n=_1      1.2600    140.0000      2.0000
 2.0  18     c=_2   n=_2      1.3430    123.3817      2.0000
 2.0  18     c=_1   n=_2      1.4100     82.9685      2.0000
 2.0  18     c=_2   n=_1      1.4100     82.9685      2.0000
 2.0  18     c=_1   n=_1      1.4100     82.9685      2.0000
 2.0  18     c=_3   n=_2      1.4100     82.9685      2.0000
 2.0  18     c=_2   n=_3      1.4100     82.9685      2.0000
 2.0  18     c=_    np_       1.4100     82.9685      2.0000
 2.0  18     c=_    o_        1.3680     88.7997      2.0000
 2.0  18     c=_    op_       1.3550     85.1279      2.0000
 2.0  18     c=_    o'_       1.3550     78.2279      2.0000
 2.0  18     c=_    h_        1.0900     90.4000      2.0000
 2.0  18     c=_    p_        1.7250     62.7497      2.0000
 2.0  18     c=_    s_        1.7750     63.7360      2.0000
 2.0  18     c=_    sp_       1.7450     60.2470      2.0000
 2.0  18     c=_    s'_       1.7450     63.9470      2.0000
 2.0  18     c=_    f_        1.3950     71.2830      2.0000
 2.0  18     c=_    cl_       1.7320     69.6283      2.0000
 2.0  18     c=_    br_       1.8800     63.4252      2.0000
 2.0  18     c=_    i_        2.0660     58.3608      2.0000
 2.0  18     c=_    si_       1.8350     60.2606      2.0000
 2.0  18     c=_1   np_       1.4100     82.9685      2.0000
 2.0  18     c=_1   o_        1.3680     88.7997      2.0000
 2.0  18     c=_1   op_       1.3550     85.1279      2.0000
 2.0  18     c=_1   o'_       1.3550     78.2279      2.0000
 2.0  18     c=_1   h_        1.0900     90.4000      2.0000
 2.0  18     c=_1   p_        1.7250     62.7497      2.0000
 2.0  18     c=_1   s_        1.7750     63.7360      2.0000
 2.0  18     c=_1   sp_       1.7450     60.2470      2.0000
 2.0  18     c=_1   s'_       1.7450     63.9470      2.0000
 2.0  18     c=_1   f_        1.3950     71.2830      2.0000
 2.0  18     c=_1   cl_       1.7320     69.6283      2.0000
 2.0  18     c=_1   br_       1.8800     63.4252      2.0000
 2.0  18     c=_1   i_        2.0660     58.3608      2.0000
 2.0  18     c=_1   si_       1.8350     60.2606      2.0000
 2.0  18     c=_2   np_       1.4100     82.9685      2.0000
 2.0  18     c=_2   o_        1.3680     88.7997      2.0000
 2.0  18     c=_2   op_       1.3550     85.1279      2.0000
 2.0  18     c=_2   o'_       1.3550     78.2279      2.0000
 2.0  18     c=_2   h_        1.0900     90.4000      2.0000
 2.0  18     c=_2   p_        1.7250     62.7497      2.0000
 2.0  18     c=_2   s_        1.7750     63.7360      2.0000
 2.0  18     c=_2   sp_       1.7450     60.2470      2.0000
 2.0  18     c=_2   s'_       1.7450     63.9470      2.0000
 2.0  18     c=_2   f_        1.3950     71.2830      2.0000
 2.0  18     c=_2   cl_       1.7320     69.6283      2.0000
 2.0  18     c=_2   br_       1.8800     63.4252      2.0000
 2.0  18     c=_2   i_        2.0660     58.3608      2.0000
 2.0  18     c=_2   si_       1.8350     60.2606      2.0000
 2.0  18     c=_3   np_       1.4100     82.9685      2.0000
 2.0  18     c=_3   o_        1.3680     88.7997      2.0000
 2.0  18     c=_3   op_       1.3550     85.1279      2.0000
 2.0  18     c=_3   o'_       1.3550     78.2279      2.0000
 2.0  18     c=_3   h_        1.0900     90.4000      2.0000
 2.0  18     c=_3   p_        1.7250     62.7497      2.0000
 2.0  18     c=_3   s_        1.7750     63.7360      2.0000
 2.0  18     c=_3   sp_       1.7450     60.2470      2.0000
 2.0  18     c=_3   s'_       1.7450     63.9470      2.0000
 2.0  18     c=_3   f_        1.3950     71.2830      2.0000
 2.0  18     c=_3   cl_       1.7320     69.6283      2.0000
 2.0  18     c=_3   br_       1.8800     63.4252      2.0000
 2.0  18     c=_3   i_        2.0660     58.3608      2.0000
 2.0  18     c=_3   si_       1.8350     60.2606      2.0000
 2.0  18     cr_    n=_       1.2600    140.0000      2.0000
 2.0  18     cr_    n=_1      1.2600    140.0000      2.0000
 2.0  18     cr_    n=_2      1.2600    140.0000      2.0000
 2.0  18     cr_    n=_3      1.2600    140.0000      2.0000
 2.0  18     cr_    n_        1.3200     97.0000      2.0000
 2.0  18     ct_    ct_       1.2040    200.0000      2.0000
 2.0  18     ct_    nt_       1.1580    220.0000      2.0000
 2.0  18     ct_    na_       1.3820     71.7024      2.0000
 2.0  18     ct_    n_        1.3550     72.3612      2.0000
 2.0  18     ct_    n=_       1.3550     85.5612      2.0000
 2.0  18     ct_    n=_1      1.3550     85.5612      2.0000
 2.0  18     ct_    n=_2      1.3550     85.5612      2.0000
 2.0  18     ct_    n=_3      1.3550     85.5612      2.0000
 2.0  18     ct_    n+_       1.3820     69.5942      2.0000
 2.0  18     ct_    o_        1.3130     91.9541      2.0000
 2.0  18     ct_    s_        1.7200     67.8582      2.0000
 2.0  18     ct_    op_       1.3000     86.6170      2.0000
 2.0  18     ct_    o'_       1.3000     79.7170      2.0000
 2.0  18     ct_    sp_       1.6900     64.0086      2.0000
 2.0  18     ct_    s'_       1.6900     67.7086      2.0000
 2.0  18     ct_    p_        1.6700     68.3667      2.0000
 2.0  18     ct_    h_        1.0530    101.1528      1.7700
 2.0  18     ct_    f_        1.3400     69.5983      2.0000
 2.0  18     ct_    cl_       1.6770     73.0488      2.0000
 2.0  18     ct_    br_       1.8250     67.2132      2.0000
 2.0  18     ct_    i_        2.0110     62.2317      2.0000
 2.0  18     ct_    si_       1.7800     66.8241      2.0000
 2.0  18     na_    na_       1.3940     55.2000      2.0000
 2.0  18     na_    n_        1.3670     55.4242      2.0000
 2.0  18     na_    np_       1.3670     68.6242      2.0000
 2.0  18     na_    n=_       1.3670     68.6242      2.0000
 2.0  18     na_    n=_1      1.3670     68.6242      2.0000
 2.0  18     na_    n=_2      1.3670     68.6242      2.0000
 2.0  18     na_    n=_3      1.3670     68.6242      2.0000
 2.0  18     na_    n+_       1.3940     52.7898      2.0000
 2.0  18     na_    o_        1.3250     75.3375      2.0000
 2.0  18     na_    s_        1.7320     51.7351      2.0000
 2.0  18     na_    op_       1.3120     68.5440      2.0000
 2.0  18     na_    o'_       1.3120     61.6440      2.0000
 2.0  18     na_    sp_       1.7020     47.7438      2.0000
 2.0  18     na_    s'_       1.7020     51.4438      2.0000
 2.0  18     na_    p_        1.6820     52.6350      2.0000
 2.0  18     na_    h_        1.0260     88.0000      2.2800
 2.0  18     na_    f_        1.3520     50.2463      2.0000
 2.0  18     na_    cl_       1.6890     56.6065      2.0000
 2.0  18     na_    br_       1.8370     50.9585      2.0000
 2.0  18     na_    i_        2.0230     46.0026      2.0000
 2.0  18     na_    si_       1.7920     51.1059      2.0000
 2.0  18     n_     n_        1.3400     55.0000      2.0000
 2.0  18     n_     np_       1.3400     68.2000      2.0000
 2.0  18     n_     n=_       1.3400     68.2000      2.0000
 2.0  18     n_     n=_1      1.3400     68.2000      2.0000
 2.0  18     n_     n=_2      1.3400     68.2000      2.0000
 2.0  18     n_     n=_3      1.3400     68.2000      2.0000
 2.0  18     n_     n+_       1.3670     52.6590      2.0000
 2.0  18     n_     o_        1.2980     75.3158      2.0000
 2.0  18     n_     s_        1.7050     52.6552      2.0000
 2.0  18     n_     op_       1.2850     66.7770      2.0000
 2.0  18     n_     o'_       1.2850     59.8770      2.0000
 2.0  18     n_     sp_       1.6750     48.3711      2.0000
 2.0  18     n_     s'_       1.6750     52.0711      2.0000
 2.0  18     n_     p_        1.6550     54.9881      2.0000
 2.0  18     n_     h_        1.0260     93.0000      2.2800
 2.0  18     n_     f_        1.3250     47.3464      2.0000
 2.0  18     n_     cl_       1.6620     56.8901      2.0000
 2.0  18     n_     br_       1.8100     51.5995      2.0000
 2.0  18     n_     i_        1.9960     46.6743      2.0000
 2.0  18     n_     si_       1.7650     54.2016      2.0000
 2.0  18     np_    np_       1.3400    102.0000      2.0000
 2.0  18     np_    n=_       1.3400     81.4000      2.0000
 2.0  18     np_    n=_1      1.3400     81.4000      2.0000
 2.0  18     np_    n=_2      1.3400     81.4000      2.0000
 2.0  18     np_    n=_3      1.3400     81.4000      2.0000
 2.0  18     np_    n+_       1.3670     65.8590      2.0000
 2.0  18     np_    o_        1.2980     88.5158      2.0000
 2.0  18     np_    o'_       1.2850     73.0770      2.0000
 2.0  18     np_    o-_       1.2850     79.9770      2.0000
 2.0  18     np_    op_       1.2850     79.9770      2.0000
 2.0  18     np_    s_        1.7050     65.8552      2.0000
 2.0  18     np_    s'_       1.6750     65.2711      2.0000
 2.0  18     np_    sp_       1.6750     61.5711      2.0000
 2.0  18     np_    p_        1.6550     68.1881      2.0000
 2.0  18     np_    h_        1.0260     93.0000      2.2800
 2.0  18     np_    f_        1.3250     60.5464      2.0000
 2.0  18     np_    cl_       1.6620     70.0901      2.0000
 2.0  18     np_    br_       1.8100     64.7995      2.0000
 2.0  18     np_    i_        1.9960     59.8743      2.0000
 2.0  18     np_    si_       1.7650     67.4016      2.0000
 2.0  18     n=_    n=_       1.2100    162.8000      2.0000
 2.0  18     n=_3   n=_3      1.2100    162.8000      2.0000
 2.0  18     n=_1   n=_3      1.2100    162.8000      2.0000
 2.0  18     n=_2   n=_2      1.2760    122.0000      2.0000
 2.0  18     n=_1   n=_2      1.3400     81.4000      2.0000
 2.0  18     n=_1   n=_1      1.3400     81.4000      2.0000
 2.0  18     n=_2   n=_3      1.3400     81.4000      2.0000
 2.0  18     n=_    n+_       1.3670     65.8590      2.0000
 2.0  18     n=_    o_        1.2980     88.5158      2.0000
 2.0  18     n=_1   n+_       1.3670     65.8590      2.0000
 2.0  18     n=_1   o_        1.2980     88.5158      2.0000
 2.0  18     n=_2   n+_       1.3670     65.8590      2.0000
 2.0  18     n=_2   o_        1.2980     88.5158      2.0000
 2.0  18     n=_3   n+_       1.3670     65.8590      2.0000
 2.0  18     n=_3   o_        1.2980     88.5158      2.0000
 2.0  18     n=_    o'_       1.1600    143.9680      2.0000
 2.0  18     n=_1   o'_       1.2850     73.0770      2.0000
 2.0  18     n=_2   o'_       1.2225    108.5225      2.0000
 2.0  18     n=_3   o'_       1.1600    143.9680      2.0000
 2.0  18     n=     o-_       1.2225    108.5225      2.0000
 2.0  18     n=_    o-_       1.2850     79.9770      2.0000
 2.0  18     n=_1   o-_       1.2850     79.9770      2.0000
 2.0  18     n=_2   o-_       1.2850     79.9770      2.0000
 2.0  18     n=_3   o-_       1.2850     79.9770      2.0000
 2.0  18     n=_    op_       1.2850     79.9770      2.0000
 2.0  18     n=_1   op_       1.2850     79.9770      2.0000
 2.0  18     n=_2   op_       1.2850     79.9770      2.0000
 2.0  18     n=_3   op_       1.2850     79.9770      2.0000
 2.0  18     n=_    s_        1.7050     65.8552      2.0000
 2.0  18     n=_1   s_        1.7050     65.8552      2.0000
 2.0  18     n=_2   s_        1.7050     65.8552      2.0000
 2.0  18     n=_3   s_        1.7050     65.8552      2.0000
 2.0  18     n=_    sp_       1.6750     61.5711      2.0000
 2.0  18     n=_1   sp_       1.6750     61.5711      2.0000
 2.0  18     n=_2   sp_       1.6750     61.5711      2.0000
 2.0  18     n=_3   sp_       1.6750     61.5711      2.0000
 2.0  18     n=_    s'_       1.5900    122.3100      2.0000
 2.0  18     n=_1   s'_       1.6750     65.2711      2.0000
 2.0  18     n=_2   s'_       1.6325     93.7906      2.0000
 2.0  18     n=_3   s'_       1.5900    122.3100      2.0000
 2.0  18     n=_    p_        1.6550     68.1881      2.0000
 2.0  18     n=_    h_        1.0380    106.0338      2.2800
 2.0  18     n=_    f_        1.3250     60.5464      2.0000
 2.0  18     n=_    cl_       1.6620     70.0901      2.0000
 2.0  18     n=_    br_       1.8100     64.7995      2.0000
 2.0  18     n=_    i_        1.9960     59.8743      2.0000
 2.0  18     n=_    si_       1.7650     67.4016      2.0000
 2.0  18     n=_1   p_        1.6550     68.1881      2.0000
 2.0  18     n=_1   h_        1.0380    106.0338      2.2800
 2.0  18     n=_1   f_        1.3250     60.5464      2.0000
 2.0  18     n=_1   cl_       1.6620     70.0901      2.0000
 2.0  18     n=_1   br_       1.8100     64.7995      2.0000
 2.0  18     n=_1   i_        1.9960     59.8743      2.0000
 2.0  18     n=_1   si_       1.7650     67.4016      2.0000
 2.0  18     n=_2   p_        1.6550     68.1881      2.0000
 2.0  18     n=_2   h_        1.0380    106.0338      2.2800
 2.0  18     n=_2   f_        1.3250     60.5464      2.0000
 2.0  18     n=_2   cl_       1.6620     70.0901      2.0000
 2.0  18     n=_2   br_       1.8100     64.7995      2.0000
 2.0  18     n=_2   i_        1.9960     59.8743      2.0000
 2.0  18     n=_2   si_       1.7650     67.4016      2.0000
 2.0  18     n=_3   p_        1.6550     68.1881      2.0000
 2.0  18     n=_3   h_        1.0380    106.0338      2.2800
 2.0  18     n=_3   f_        1.3250     60.5464      2.0000
 2.0  18     n=_3   cl_       1.6620     70.0901      2.0000
 2.0  18     n=_3   br_       1.8100     64.7995      2.0000
 2.0  18     n=_3   i_        1.9960     59.8743      2.0000
 2.0  18     n=_3   si_       1.7650     67.4016      2.0000
 2.0  18     n+_    n+_       1.3940     48.3901      2.0000
 2.0  18     n+_    o_        1.3250     72.7505      2.0000
 2.0  18     n+_    s_        1.7320     50.0292      2.0000
 2.0  18     n+_    op_       1.3120     65.4265      2.0000
 2.0  18     n+_    o'_       1.3120     58.5265      2.0000
 2.0  18     n+_    sp_       1.7020     45.8238      2.0000
 2.0  18     n+_    s'_       1.7020     49.5238      2.0000
 2.0  18     n+_    p_        1.6820     52.2884      2.0000
 2.0  18     n+_    h_        1.0650     88.7167      2.2800
 2.0  18     n+_    f_        1.3520     44.5093      2.0000
 2.0  18     n+_    cl_       1.6890     54.4312      2.0000
 2.0  18     n+_    br_       1.8370     49.1485      2.0000
 2.0  18     n+_    i_        2.0230     44.3191      2.0000
 2.0  18     n+_    si_       1.7920     51.7353      2.0000
 2.0  18     nz_    nz_       1.09758   226.8         2.6829
 2.0  18     nt_    nt_       1.09758   226.8000      2.6829
 2.0  18     o_     o_        1.20800   118.86        2.6484
 2.0  18     o_     s_        1.6930     72.0212      2.0000
 2.0  18     o_     op_       1.2430     87.6930      2.0000
 2.0  18     o_     o'_       1.2430     80.7930      2.0000
 2.0  18     o_     sp_       1.6330     67.9896      2.0000
 2.0  18     o_     s'_       1.6330     71.6896      2.0000
 2.0  18     o_     p_        1.6100     61.3000      2.0000
 2.0  18     o_     si_       1.6650     98.2000      2.0000
 2.0  18     o_     h_        0.9600     95.0000      2.2800
 2.0  18     o_     f_        1.4180     56.0000      2.0000
 2.0  18     o_     cl_       1.6500     76.7658      2.0000
 2.0  18     o_     br_       1.7980     71.1997      2.0000
 2.0  18     o_     i_        1.9840     66.2467      2.0000
 2.0  18     o'_    o'_       1.1100    121.2000      2.0000
 2.0  18     o'_    op_       1.2300     68.1000      2.0000
 2.0  18     o'_    s_        1.5900     90.1047      2.0000
 2.0  18     o'_    sp_       1.5600     85.3184      2.0000
 2.0  18     o'_    s'_       1.5400    105.3797      2.0000
 2.0  18     o'_    p_        1.4800    131.0000      2.0000
 2.0  18     o'_    h_        0.9830    114.6152      2.0000
 2.0  18     o'_    f_        1.2700     51.0126      2.0000
 2.0  18     o'_    cl_       1.6070     62.9485      2.0000
 2.0  18     o'_    br_       1.7550     58.3239      2.0000
 2.0  18     o'_    i_        1.9410     53.3079      2.0000
 2.0  18     o'_    si_       1.6500    113.6866      2.0000
 2.0  18     op_    op_       1.2300     75.0000      2.0000
 2.0  18     op_    s_        1.6800     66.6937      2.0000
 2.0  18     op_    sp_       1.6500     61.9610      2.0000
 2.0  18     op_    s'_       1.6200     65.7436      2.0000
 2.0  18     op_    p_        1.6300     71.5226      2.0000
 2.0  18     op_    h_        0.9830    121.5152      2.0000
 2.0  18     op_    f_        1.2700     57.9126      2.0000
 2.0  18     op_    cl_       1.6070     69.8485      2.0000
 2.0  18     op_    br_       1.7550     65.2239      2.0000
 2.0  18     op_    i_        1.9410     60.2079      2.0000
 2.0  18     op_    si        1.5870     73.0600      2.0000
 2.0  18     o-_    p_        1.4800    107.0000      2.0000
 2.0  18     s_     s_        2.0547     45.0000      2.0000
 2.0  18     s_     sp_       2.0400     43.7815      2.0000
 2.0  18     s_     s'_       2.0400     47.4815      2.0000
 2.0  18     s_     p_        2.0200     46.7198      2.0000
 2.0  18     s_     h_        1.3300     87.5000      1.7700
 2.0  18     s_     f_        1.6900     51.2046      2.0000
 2.0  18     s_     cl_       2.0270     53.0203      2.0000
 2.0  18     s_     br_       2.1750     46.9709      2.0000
 2.0  18     s_     i_        2.3610     41.9406      2.0000
 2.0  18     s_     si_       2.1300     44.3232      2.0000
 2.0  18     s'_    s'_       1.9700     80.0000      2.0000
 2.0  18     s'_    p_        1.9700     63.8131      2.0000
 2.0  18     s'_    h_        1.3730     79.2035      2.0000
 2.0  18     s'_    f_        1.6600     48.8255      2.0000
 2.0  18     s'_    cl_       1.9970     52.7842      2.0000
 2.0  18     s'_    br_       2.1450     46.9004      2.0000
 2.0  18     s'_    i_        2.3310     41.9068      2.0000
 2.0  18     s'_    si_       2.0800     61.8936      2.0000
 2.0  18     s-_    p_        1.9800     52.7450      2.0000
 2.0  18     sp_    sp_       2.0100     40.0000      2.0000
 2.0  18     sp_    s'_       1.9900     60.0000      2.0000
 2.0  18     sp_    p_        1.9900     43.7949      2.0000
 2.0  18     sp_    h_        1.3730     75.5035      1.7700
 2.0  18     sp_    f_        1.6600     45.1255      2.0000
 2.0  18     sp_    cl_       1.9970     49.0842      2.0000
 2.0  18     sp_    br_       2.1450     43.2004      2.0000
 2.0  18     sp_    i_        2.3310     38.2068      2.0000
 2.0  18     sp_    si_       2.1000     41.8565      2.0000
 2.0  18     p_     p_        1.9700     44.0000      2.0000
 2.0  18     p_     h_        1.4300     56.0000      2.0000
 2.0  18     p_     f_        1.5400     57.5916      2.0000
 2.0  18     p_     cl_       2.0430     52.2057      2.0000
 2.0  18     p_     br_       2.1800     45.7868      2.0000
 2.0  18     p_     i_        2.3110     40.6770      2.0000
 2.0  18     p_     si_       1.9170     42.0518      2.0000
 2.0  18     h_     h_        0.74611   104.207       1.9561
 2.0  18     h_     f_        1.0230    130.1826      2.0000
 2.0  18     h_     cl_       1.3600     86.4756      2.0000
 2.0  18     h_     br_       1.5080     78.5432      2.0000
 2.0  18     h_     i_        1.6940     73.0108      2.0000
 2.0  18     h_     si_       1.4630     72.0792      2.0000
 2.0  18     d_     d_        0.74164   106.010       1.9382
 2.0  18     f_     f_        1.4170     37.5         2.6284
 2.0  18     f_     cl_       1.6470     51.7795      2.0000
 2.0  18     f_     br_       1.7950     48.3750      2.0000
 2.0  18     f_     i_        1.9810     43.5416      2.0000
 2.0  18     f_     si_       1.5870     74.3350      2.0000
 2.0  18     cl_    cl_       1.988      58.066       2.0183
 2.0  18     cl_    br_       2.1320     52.2969      2.0000
 2.0  18     cl_    i_        2.3180     47.3349      2.0000
 2.0  18     cl_    si_       2.0870     51.9937      2.0000
 2.0  18     br_    br_       2.290      46.336       1.9469
 2.0  18     br_    i_        2.4660     41.4039      2.0000
 2.0  18     br_    si_       2.2350     45.0580      2.0000
 2.0  18     i_     i_        2.662      36.46        1.8383
 2.0  18     i_     si_       2.4210     39.7416      2.0000
 2.0  18     si_    si_       3.0900     36.0000      2.0000

 
#quadratic_bond    cvff_auto

> E = K2 * (R - R0)^2

!Ver  Ref     I     J          R0         K2
!---- ---    ----  ----     -------    --------
 2.0  18     c3m_   c3m_      1.5100    322.7158
 2.0  18     c3m_   c4m_      1.5260    322.7158
 2.0  18     c3m_   c_        1.5260    322.7158
 2.0  18     c3m_   c'_       1.5200    283.0924
 2.0  18     c3m_   cp_       1.5100    283.0924
 2.0  18     c3m_   c=_       1.5000    322.8000
 2.0  18     c3m_   c=_1      1.5000    322.8000
 2.0  18     c3m_   c=_2      1.5000    322.8000
 2.0  18     c3m_   c=_3      1.5000    322.8000
 2.0  18     c3m_   ct_       1.4000    340.0000
 2.0  18     c3m_   na_       1.4700    356.5988
 2.0  18     c3m_   n3m_      1.4850    356.5988
 2.0  18     c3m_   n4m_      1.4700    356.5988
 2.0  18     c3m_   n_        1.4600    377.5752
 2.0  18     c3m_   np_       1.4750    336.8000
 2.0  18     c3m_   n=_       1.4750    336.8000
 2.0  18     c3m_   n=_1      1.4750    336.8000
 2.0  18     c3m_   n=_2      1.4750    336.8000
 2.0  18     c3m_   n=_3      1.4750    336.8000
 2.0  18     c3m_   n+_       1.4620    270.8836
 2.0  18     c3m_   o_        1.4250    273.2000
 2.0  18     c3m_   o'_       1.3800    318.9484
 2.0  18     c3m_   o3e_      1.4340    273.2000
 2.0  18     c3m_   o4e_      1.4250    273.2000
 2.0  18     c3m_   op_       1.3800    346.5484
 2.0  18     c3m_   s_        1.8000    228.0000
 2.0  18     c3m_   sp_       1.7700    242.5324
 2.0  18     c3m_   s'_       1.7700    257.3324
 2.0  18     c3m_   s3e_      1.8000    228.0000
 2.0  18     c3m_   s4e_      1.8000    228.0000
 2.0  18     c3m_   h_        1.1050    340.6175
 2.0  18     c3m_   p_        1.7500    249.1344
 2.0  18     c3m_   f_        1.3630    496.0000
 2.0  18     c3m_   cl_       1.7610    314.0000
 2.0  18     c3m_   br_       1.9200    223.6000
 2.0  18     c3m_   si_       1.8090    238.0000
 2.0  18     c3m_   i_        2.1200    200.0000
 2.0  18     c4m_   c4m_      1.5520    322.7158
 2.0  18     c4m_   c_        1.5260    322.7158
 2.0  18     c4m_   c'_       1.5200    283.0924
 2.0  18     c4m_   cp_       1.5100    283.0924
 2.0  18     c4m_   c=_       1.5000    322.8000
 2.0  18     c4m_   c=_1      1.5000    322.8000
 2.0  18     c4m_   c=_2      1.5000    322.8000
 2.0  18     c4m_   c=_3      1.5000    322.8000
 2.0  18     c4m_   ct_       1.4000    340.0000
 2.0  18     c4m_   na_       1.4700    356.5988
 2.0  18     c4m_   n3m_      1.4700    356.5988
 2.0  18     c4m_   n4m_      1.4670    356.5988
 2.0  18     c4m_   n_        1.4600    377.5752
 2.0  18     c4m_   np_       1.4750    336.8000
 2.0  18     c4m_   n=_       1.4750    336.8000
 2.0  18     c4m_   n=_1      1.4750    336.8000
 2.0  18     c4m_   n=_2      1.4750    336.8000
 2.0  18     c4m_   n=_3      1.4750    336.8000
 2.0  18     c4m_   n+_       1.4620    270.8836
 2.0  18     c4m_   o_        1.4250    273.2000
 2.0  18     c4m_   o'_       1.3800    318.9484
 2.0  18     c4m_   o3e_      1.4250    273.2000
 2.0  18     c4m_   o4e_      1.4462    273.2000
 2.0  18     c4m_   op_       1.3800    346.5484
 2.0  18     c4m_   s_        1.8000    228.0000
 2.0  18     c4m_   sp_       1.7700    242.5324
 2.0  18     c4m_   s'_       1.7700    257.3324
 2.0  18     c4m_   s3e_      1.8000    228.0000
 2.0  18     c4m_   s4e_      1.8470    228.0000
 2.0  18     c4m_   h_        1.1050    340.6175
 2.0  18     c4m_   p_        1.7500    249.1344
 2.0  18     c4m_   f_        1.3630    496.0000
 2.0  18     c4m_   cl_       1.7610    314.0000
 2.0  18     c4m_   br_       1.9200    223.6000
 2.0  18     c4m_   si_       1.8090    238.0000
 2.0  18     c4m_   i_        2.1200    200.0000
 2.0  18     c_     n3m_      1.4700    356.5988
 2.0  18     c_     n4m_      1.4700    356.5988
 2.0  18     c'_    n3m_      1.4460    272.0000
 2.0  18     c'_    n4m_      1.4000    332.0000
 2.0  18     c'_    s3e_      1.7700    175.0035
 2.0  18     c'_    s4e_      1.7700    175.0035
 2.0  18     cp_    n3m_      1.4200    280.0000
 2.0  18     cp_    n4m_      1.4200    280.0000
 2.0  18     cp_    s3e       1.7300    228.0000
 2.0  18     cp_    s4e       1.7300    228.0000
 2.0  18     c=_    n3m_      1.4370    273.7168
 2.0  18     c=_    n4m_      1.4370    273.7168
 2.0  18     c=_1   n3m_      1.4370    273.7168
 2.0  18     c=_1   n4m_      1.4370    273.7168
 2.0  18     c=_2   n3m_      1.4370    273.7168
 2.0  18     c=_2   n4m_      1.4370    273.7168
 2.0  18     c=_3   n3m_      1.4370    273.7168
 2.0  18     c=_3   n4m_      1.4370    273.7168
 2.0  18     c=_    s3e_      1.7750    254.9440
 2.0  18     c=_    s4e_      1.7750    254.9440
 2.0  18     c=_1   s3e_      1.7750    254.9440
 2.0  18     c=_1   s4e_      1.7750    254.9440
 2.0  18     c=_2   s3e_      1.7750    254.9440
 2.0  18     c=_2   s4e_      1.7750    254.9440
 2.0  18     c=_3   s3e_      1.7750    254.9440
 2.0  18     c=_3   s4e_      1.7750    254.9440
 2.0  18     ct_    n3m_      1.3820    286.8096
 2.0  18     ct_    n4m_      1.3820    286.8096
 2.0  18     ct_    s3e_      1.7200    271.4328
 2.0  18     ct_    s4e_      1.7200    271.4328
 2.0  18     na_    n3m_      1.3940    220.8000
 2.0  18     na_    n4m_      1.3940    220.8000
 2.0  18     na_    s3e_      1.7320    206.9404
 2.0  18     na_    s4e_      1.7320    206.9404
 2.0  18     n3m_   n3m_      1.3940    220.8000
 2.0  18     n3m_   n4m_      1.3940    220.8000
 2.0  18     n3m_   n_        1.3670    221.6968
 2.0  18     n3m_   np_       1.3670    274.4968
 2.0  18     n3m_   n=_       1.3670    274.4968
 2.0  18     n3m_   n=_1      1.3670    274.4968
 2.0  18     n3m_   n=_2      1.3670    274.4968
 2.0  18     n3m_   n=_3      1.3670    274.4968
 2.0  18     n3m_   n+_       1.3940    211.1592
 2.0  18     n3m_   o_        1.3250    301.3500
 2.0  18     n3m_   op_       1.3120    274.1760
 2.0  18     n3m_   o'_       1.3120    246.5760
 2.0  18     n3m_   s_        1.7320    206.9404
 2.0  18     n3m_   sp_       1.7020    190.9752
 2.0  18     n3m_   s'_       1.7020    205.7752
 2.0  18     n3m_   s3e_      1.7320    206.9404
 2.0  18     n3m_   s4e_      1.7320    206.9404
 2.0  18     n3m_   p_        1.6820    210.5400
 2.0  18     n3m_   h_        1.0260    457.4592
 2.0  18     n3m_   f_        1.3520    200.9852
 2.0  18     n3m_   cl_       1.6890    226.4260
 2.0  18     n3m_   br_       1.8370    203.8340
 2.0  18     n3m_   i_        2.0230    184.0104
 2.0  18     n3m_   si_       1.7920    204.4236
 2.0  18     n4m_   n4m_      1.3940    220.8000
 2.0  18     n4m_   n_        1.3670    221.6968
 2.0  18     n4m_   np_       1.3670    274.4968
 2.0  18     n4m_   n=_       1.3670    274.4968
 2.0  18     n4m_   n=_1      1.3670    274.4968
 2.0  18     n4m_   n=_2      1.3670    274.4968
 2.0  18     n4m_   n=_3      1.3670    274.4968
 2.0  18     n4m_   n+_       1.3940    211.1592
 2.0  18     n4m_   o_        1.3250    301.3500
 2.0  18     n4m_   op_       1.3120    274.1760
 2.0  18     n4m_   o'_       1.3120    246.5760
 2.0  18     n4m_   s_        1.7320    206.9404
 2.0  18     n4m_   sp_       1.7020    190.9752
 2.0  18     n4m_   s'_       1.7020    205.7752
 2.0  18     n4m_   s3e_      1.7320    206.9404
 2.0  18     n4m_   s4e_      1.7320    206.9404
 2.0  18     n4m_   p_        1.6820    210.5400
 2.0  18     n4m_   h_        1.0260    457.4592
 2.0  18     n4m_   f_        1.3520    200.9852
 2.0  18     n4m_   cl_       1.6890    226.4260
 2.0  18     n4m_   br_       1.8370    203.8340
 2.0  18     n4m_   i_        2.0230    184.0104
 2.0  18     n4m_   si_       1.7920    204.4236
 2.0  18     n_     s3e_      1.7050    210.6208
 2.0  18     n_     s4e_      1.7050    210.6208
 2.0  18     np_    s3e_      1.7050    263.4208
 2.0  18     np_    s4e_      1.7050    263.4208
 2.0  18     n=_    s3e_      1.7050    263.4208
 2.0  18     n=_    s4e_      1.7050    263.4208
 2.0  18     n=_1   s3e_      1.7050    263.4208
 2.0  18     n=_1   s4e_      1.7050    263.4208
 2.0  18     n=_2   s3e_      1.7050    263.4208
 2.0  18     n=_2   s4e_      1.7050    263.4208
 2.0  18     n=_3   s3e_      1.7050    263.4208
 2.0  18     n=_3   s4e_      1.7050    263.4208
 2.0  18     o_     s3e_      1.6930    288.0848
 2.0  18     o_     s4e_      1.6930    288.0848
 2.0  18     op_    s3e_      1.6800    266.7748
 2.0  18     op_    s4e_      1.6800    266.7748
 2.0  18     o'_    s3e_      1.6500    239.5744
 2.0  18     o'_    s4e_      1.6500    239.5744
 2.0  18     s_     s3e_      2.1000    160.0000
 2.0  18     s_     s4e_      2.1000    160.0000
 2.0  18     sp_    s3e_      2.0400    175.1260
 2.0  18     sp_    s4e_      2.0400    175.1260
 2.0  18     s'_    s3e_      2.0400    189.9260
 2.0  18     s'_    s4e_      2.0400    189.9260
 2.0  18     s3e_   s3e_      2.0000    180.0000
 2.0  18     s3e_   s4e_      2.0000    180.0000
 2.0  18     s3e_   p_        2.0200    186.8792
 2.0  18     s3e_   h_        1.3300    274.1288
 2.0  18     s3e_   f_        1.6900    204.8184
 2.0  18     s3e_   cl_       2.0270    212.0812
 2.0  18     s3e_   br_       2.1750    187.8836
 2.0  18     s3e_   i_        2.3610    167.7624
 2.0  18     s3e_   si_       2.1300    177.2928
 2.0  18     s4e_   s4e_      2.0000    180.0000
 2.0  18     s4e_   p_        2.0200    186.8792
 2.0  18     s4e_   h_        1.3300    274.1288
 2.0  18     s4e_   f_        1.6900    204.8184
 2.0  18     s4e_   cl_       2.0270    212.0812
 2.0  18     s4e_   br_       2.1750    187.8836
 2.0  18     s4e_   i_        2.3610    167.7624
 2.0  18     s4e_   si_       2.1300    177.2928
 2.0  18     c_     c_        1.5260    322.7158
 2.0  18     c_     c'_       1.5200    283.0924
 2.0  18     c_     cp_       1.5100    283.0924
 2.0  18     c_     c=_       1.5000    322.8000
 2.0  18     c_     c=_1      1.5000    322.8000
 2.0  18     c_     c=_2      1.5000    322.8000
 2.0  18     c_     c=_3      1.5000    322.8000
 2.0  18     c_     ct_       1.4000    340.0000
 2.0  18     c_     na_       1.4700    356.5988
 2.0  18     c_     n_        1.4600    377.5752
 2.0  18     c_     np_       1.4750    336.8000
 2.0  18     c_     n=_       1.4750    336.8000
 2.0  18     c_     n=_1      1.4750    336.8000
 2.0  18     c_     n=_2      1.4750    336.8000
 2.0  18     c_     n=_3      1.4750    336.8000
 2.0  18     c_     n+_       1.4620    270.8836
 2.0  18     c_     o_        1.4250    273.2000
 2.0  18     c_     op_       1.3800    346.5484
 2.0  18     c_     o'_       1.3800    318.9484
 2.0  18     c_     s_        1.8000    228.0000
 2.0  18     c_     sp_       1.7700    242.5324
 2.0  18     c_     s'_       1.7700    257.3324
 2.0  18     c_     h_        1.1050    340.6175
 2.0  18     c_     p_        1.7500    249.1344
 2.0  18     c_     f_        1.3630    496.0000
 2.0  18     c_     cl_       1.7610    314.0000
 2.0  18     c_     br_       1.9200    223.6000
 2.0  18     c_     si_       1.8090    238.0000
 2.0  18     c_     i_        2.1200    200.0000
 2.0  18     c'_    c'_       1.5000    266.4000
 2.0  18     c'_    cp_       1.5000    284.3316
 2.0  18     c'_    c=_       1.5000    322.8000
 2.0  18     c'_    c=_1      1.5000    322.8000
 2.0  18     c'_    c=_2      1.5000    322.8000
 2.0  18     c'_    c=_3      1.5000    322.8000
 2.0  18     c'_    ct_       1.4200    311.1492
 2.0  18     c'_    n_        1.3600    388.0000
 2.0  18     c'_    n=_       1.4050    296.2996
 2.0  18     c'_    n=_1      1.4050    296.2996
 2.0  18     c'_    n=_2      1.4050    296.2996
 2.0  18     c'_    n=_3      1.4050    296.2996
 2.0  18     c'_    np_       1.4050    296.2996
 2.0  18     c'_    o_        1.3400    400.0000
 2.0  18     c'_    o'_       1.2200    615.3220
 2.0  18     c'_    o-_       1.2500    572.8860
 2.0  18     c'_    op_       1.3500    294.1008
 2.0  18     c'_    s_        1.7700    175.0035
 2.0  18     c'_    s'_       1.6110    510.2775
 2.0  18     c'_    s-_       1.6800    280.3060
 2.0  18     c'_    sp_       1.7400    215.3532
 2.0  18     c'_    h_        1.1050    340.6175
 2.0  18     c'_    p_        1.7200    241.3820
 2.0  18     c'_    f_        1.3900    217.7092
 2.0  18     c'_    cl_       1.7270    249.8588
 2.0  18     c'_    br_       1.8750    228.2808
 2.0  18     c'_    si_       1.8300    239.3552
 2.0  18     c'_    i_        2.0610    208.6024
 2.0  18     cp_    cp_       1.3900    480.0000
 2.0  18     cp_    c=_       1.5000    322.8000
 2.0  18     cp_    c=_1      1.5000    322.8000
 2.0  18     cp_    c=_2      1.5000    322.8000
 2.0  18     cp_    c=_3      1.5000    322.8000
 2.0  18     cp_    ct_       1.4000    321.6716
 2.0  18     cp_    na_       1.4120    257.7752
 2.0  18     cp_    n_        1.4200    280.0000
 2.0  18     cp_    n=_       1.3850    316.0380
 2.0  18     cp_    n=_1      1.3850    316.0380
 2.0  18     cp_    n=_2      1.3850    316.0380
 2.0  18     cp_    n=_3      1.3850    316.0380
 2.0  18     cp_    np_       1.3500    440.0000
 2.0  18     cp_    n+_       1.4120    251.3344
 2.0  18     cp_    o_        1.3700    384.0000
 2.0  18     cp_    o'_       1.3300    297.4852
 2.0  18     cp_    op_       1.3700    420.0000
 2.0  18     cp_    s_        1.7300    228.0000
 2.0  18     cp_    s'_       1.7200    239.8024
 2.0  18     cp_    sp_       1.7106    320.0000
 2.0  18     cp_    h_        1.0800    363.4164
 2.0  18     cp_    p_        1.7000    235.0428
 2.0  18     cp_    f_        1.3630    496.0000
 2.0  18     cp_    cl_       1.7610    314.0000
 2.0  18     cp_    br_       1.9200    223.6000
 2.0  18     cp_    i_        2.0410    217.4512
 2.0  18     cp_    si_       1.8100    225.1676
 2.0  18     ci_    ci_       1.3900    280.0000
 2.0  18     ci_    ni_       1.3800    320.0000
 2.0  18     ci_    h_        1.0800    363.4164
 2.0  18     c=_    c=_       1.3300    655.2000
 2.0  18     c=_3   c=_3      1.3300    655.2000
 2.0  18     c=_1   c=_3      1.3300    655.2000
 2.0  18     c=_2   c=_2      1.4100    480.0000
 2.0  18     c=_1   c=_2      1.4800    320.0000
 2.0  18     c=_1   c=_1      1.4800    320.0000
 2.0  18     c=_2   c=_3      1.4800    320.0000
 2.0  18     c=_    ct_       1.4250    337.6424
 2.0  18     c=_    na_       1.4370    273.7168
 2.0  18     c=_    n_        1.4100    279.0740
 2.0  18     c=_1   ct_       1.4250    337.6424
 2.0  18     c=_1   na_       1.4370    273.7168
 2.0  18     c=_1   n_        1.4100    279.0740
 2.0  18     c=_2   ct_       1.4250    337.6424
 2.0  18     c=_2   na_       1.4370    273.7168
 2.0  18     c=_2   n_        1.4100    279.0740
 2.0  18     c=_3   ct_       1.4250    337.6424
 2.0  18     c=_3   na_       1.4370    273.7168
 2.0  18     c=_3   n_        1.4100    279.0740
 2.0  18     c=_    n=_       1.2600    560.0000
 2.0  18     c=_3   n=_3      1.2600    560.0000
 2.0  18     c=_1   n=_3      1.2600    560.0000
 2.0  18     c=_3   n=_1      1.2600    560.0000
 2.0  18     c=_2   n=_2      1.3430    493.5268
 2.0  18     c=_1   n=_2      1.4100    331.8740
 2.0  18     c=_2   n=_1      1.4100    331.8740
 2.0  18     c=_1   n=_1      1.4100    331.8740
 2.0  18     c=_3   n=_2      1.4100    331.8740
 2.0  18     c=_2   n=_3      1.4100    331.8740
 2.0  18     c=_    np_       1.4100    331.8740
 2.0  18     c=_    o_        1.3680    355.1988
 2.0  18     c=_    op_       1.3550    340.5116
 2.0  18     c=_    o'_       1.3550    312.9116
 2.0  18     c=_    h_        1.0900    361.6000
 2.0  18     c=_    p_        1.7250    250.9988
 2.0  18     c=_    s_        1.7750    254.9440
 2.0  18     c=_    sp_       1.7450    240.9880
 2.0  18     c=_    s'_       1.7450    255.7880
 2.0  18     c=_    f_        1.3950    285.1320
 2.0  18     c=_    cl_       1.7320    278.5132
 2.0  18     c=_    br_       1.8800    253.7008
 2.0  18     c=_    i_        2.0660    233.4432
 2.0  18     c=_    si_       1.8350    241.0424
 2.0  18     c=_1   np_       1.4100    331.8740
 2.0  18     c=_1   o_        1.3680    355.1988
 2.0  18     c=_1   op_       1.3550    340.5116
 2.0  18     c=_1   o'_       1.3550    312.9116
 2.0  18     c=_1   h_        1.0900    361.6000
 2.0  18     c=_1   p_        1.7250    250.9988
 2.0  18     c=_1   s_        1.7750    254.9440
 2.0  18     c=_1   sp_       1.7450    240.9880
 2.0  18     c=_1   s'_       1.7450    255.7880
 2.0  18     c=_1   f_        1.3950    285.1320
 2.0  18     c=_1   cl_       1.7320    278.5132
 2.0  18     c=_1   br_       1.8800    253.7008
 2.0  18     c=_1   i_        2.0660    233.4432
 2.0  18     c=_1   si_       1.8350    241.0424
 2.0  18     c=_2   np_       1.4100    331.8740
 2.0  18     c=_2   o_        1.3680    355.1988
 2.0  18     c=_2   op_       1.3550    340.5116
 2.0  18     c=_2   o'_       1.3550    312.9116
 2.0  18     c=_2   h_        1.0900    361.6000
 2.0  18     c=_2   p_        1.7250    250.9988
 2.0  18     c=_2   s_        1.7750    254.9440
 2.0  18     c=_2   sp_       1.7450    240.9880
 2.0  18     c=_2   s'_       1.7450    255.7880
 2.0  18     c=_2   f_        1.3950    285.1320
 2.0  18     c=_2   cl_       1.7320    278.5132
 2.0  18     c=_2   br_       1.8800    253.7008
 2.0  18     c=_2   i_        2.0660    233.4432
 2.0  18     c=_2   si_       1.8350    241.0424
 2.0  18     c=_3   np_       1.4100    331.8740
 2.0  18     c=_3   o_        1.3680    355.1988
 2.0  18     c=_3   op_       1.3550    340.5116
 2.0  18     c=_3   o'_       1.3550    312.9116
 2.0  18     c=_3   h_        1.0900    361.6000
 2.0  18     c=_3   p_        1.7250    250.9988
 2.0  18     c=_3   s_        1.7750    254.9440
 2.0  18     c=_3   sp_       1.7450    240.9880
 2.0  18     c=_3   s'_       1.7450    255.7880
 2.0  18     c=_3   f_        1.3950    285.1320
 2.0  18     c=_3   cl_       1.7320    278.5132
 2.0  18     c=_3   br_       1.8800    253.7008
 2.0  18     c=_3   i_        2.0660    233.4432
 2.0  18     c=_3   si_       1.8350    241.0424
 2.0  18     cr_    n=_       1.2600    560.0000
 2.0  18     cr_    n=_1      1.2600    560.0000
 2.0  18     cr_    n=_2      1.2600    560.0000
 2.0  18     cr_    n=_3      1.2600    560.0000
 2.0  18     cr_    n_        1.3200    388.0000
 2.0  18     ct_    ct_       1.2040    800.0000
 2.0  18     ct_    nt_       1.1580    880.0000
 2.0  18     ct_    na_       1.3820    286.8096
 2.0  18     ct_    n_        1.3550    289.4448
 2.0  18     ct_    n=_       1.3550    342.2448
 2.0  18     ct_    n=_1      1.3550    342.2448
 2.0  18     ct_    n=_2      1.3550    342.2448
 2.0  18     ct_    n=_3      1.3550    342.2448
 2.0  18     ct_    n+_       1.3820    278.3768
 2.0  18     ct_    o_        1.3130    367.8164
 2.0  18     ct_    s_        1.7200    271.4328
 2.0  18     ct_    op_       1.3000    346.4680
 2.0  18     ct_    o'_       1.3000    318.8680
 2.0  18     ct_    sp_       1.6900    256.0344
 2.0  18     ct_    s'_       1.6900    270.8344
 2.0  18     ct_    p_        1.6700    273.4668
 2.0  18     ct_    h_        1.0530    316.9016
 2.0  18     ct_    f_        1.3400    278.3932
 2.0  18     ct_    cl_       1.6770    292.1952
 2.0  18     ct_    br_       1.8250    268.8528
 2.0  18     ct_    i_        2.0110    248.9268
 2.0  18     ct_    si_       1.7800    267.2964
 2.0  18     na_    na_       1.3940    220.8000
 2.0  18     na_    n_        1.3670    221.6968
 2.0  18     na_    np_       1.3670    274.4968
 2.0  18     na_    n=_       1.3670    274.4968
 2.0  18     na_    n=_1      1.3670    274.4968
 2.0  18     na_    n=_2      1.3670    274.4968
 2.0  18     na_    n=_3      1.3670    274.4968
 2.0  18     na_    n+_       1.3940    211.1592
 2.0  18     na_    o_        1.3250    301.3500
 2.0  18     na_    s_        1.7320    206.9404
 2.0  18     na_    op_       1.3120    274.1760
 2.0  18     na_    o'_       1.3120    246.5760
 2.0  18     na_    sp_       1.7020    190.9752
 2.0  18     na_    s'_       1.7020    205.7752
 2.0  18     na_    p_        1.6820    210.5400
 2.0  18     na_    h_        1.0260    457.4592
 2.0  18     na_    f_        1.3520    200.9852
 2.0  18     na_    cl_       1.6890    226.4260
 2.0  18     na_    br_       1.8370    203.8340
 2.0  18     na_    i_        2.0230    184.0104
 2.0  18     na_    si_       1.7920    204.4236
 2.0  18     n_     n_        1.3400    220.0000
 2.0  18     n_     np_       1.3400    272.8000
 2.0  18     n_     n=_       1.3400    272.8000
 2.0  18     n_     n=_1      1.3400    272.8000
 2.0  18     n_     n=_2      1.3400    272.8000
 2.0  18     n_     n=_3      1.3400    272.8000
 2.0  18     n_     n+_       1.3670    210.6360
 2.0  18     n_     o_        1.2980    301.2632
 2.0  18     n_     s_        1.7050    210.6208
 2.0  18     n_     op_       1.2850    267.1080
 2.0  18     n_     o'_       1.2850    239.5080
 2.0  18     n_     sp_       1.6750    193.4844
 2.0  18     n_     s'_       1.6750    208.2844
 2.0  18     n_     p_        1.6550    219.9524
 2.0  18     n_     h_        1.0260    483.4512
 2.0  18     n_     f_        1.3250    189.3856
 2.0  18     n_     cl_       1.6620    227.5604
 2.0  18     n_     br_       1.8100    206.3980
 2.0  18     n_     i_        1.9960    186.6972
 2.0  18     n_     si_       1.7650    216.8064
 2.0  18     np_    np_       1.3400    408.0000
 2.0  18     np_    n=_       1.3400    325.6000
 2.0  18     np_    n=_1      1.3400    325.6000
 2.0  18     np_    n=_2      1.3400    325.6000
 2.0  18     np_    n=_3      1.3400    325.6000
 2.0  18     np_    n+_       1.3670    263.4360
 2.0  18     np_    o_        1.2980    354.0632
 2.0  18     np_    o'_       1.2850    292.3080
 2.0  18     np_    op_       1.2850    319.9080
 2.0  18     np_    s_        1.7050    263.4208
 2.0  18     np_    s'_       1.6750    261.0844
 2.0  18     np_    sp_       1.6750    246.2844
 2.0  18     np_    p_        1.6550    272.7524
 2.0  18     np_    h_        1.0260    483.4512
 2.0  18     np_    f_        1.3250    242.1856
 2.0  18     np_    cl_       1.6620    280.3604
 2.0  18     np_    br_       1.8100    259.1980
 2.0  18     np_    i_        1.9960    239.4972
 2.0  18     np_    si_       1.7650    269.6064
 2.0  18     n=_    n=_       1.2100    651.2000
 2.0  18     n=_3   n=_3      1.2100    651.2000
 2.0  18     n=_1   n=_3      1.2100    651.2000
 2.0  18     n=_2   n=_2      1.2760    488.0000
 2.0  18     n=_1   n=_2      1.3400    325.6000
 2.0  18     n=_1   n=_1      1.3400    325.6000
 2.0  18     n=_2   n=_3      1.3400    325.6000
 2.0  18     n=_    n+_       1.3670    263.4360
 2.0  18     n=_    o_        1.2980    354.0632
 2.0  18     n=_1   n+_       1.3670    263.4360
 2.0  18     n=_1   o_        1.2980    354.0632
 2.0  18     n=_2   n+_       1.3670    263.4360
 2.0  18     n=_2   o_        1.2980    354.0632
 2.0  18     n=_3   n+_       1.3670    263.4360
 2.0  18     n=_3   o_        1.2980    354.0632
 2.0  18     n=_    o'_       1.1600    575.8720
 2.0  18     n=_1   o'_       1.2850    292.3080
 2.0  18     n=_2   o'_       1.2225    434.0900
 2.0  18     n=_3   o'_       1.1600    575.8720
 2.0  18     n=_    op_       1.2850    319.9080
 2.0  18     n=_1   op_       1.2850    319.9080
 2.0  18     n=_2   op_       1.2850    319.9080
 2.0  18     n=_3   op_       1.2850    319.9080
 2.0  18     np_    o-_       1.2850    319.9080
 2.0  18     n=_    o-_       1.2850    319.9080
 2.0  18     n=_1   o-_       1.2850    319.9080
 2.0  18     n=_2   o-_       1.2850    319.9080
 2.0  18     n=_3   o-_       1.2850    319.9080
 2.0  18     n=_    s_        1.7050    263.4208
 2.0  18     n=_1   s_        1.7050    263.4208
 2.0  18     n=_2   s_        1.7050    263.4208
 2.0  18     n=_3   s_        1.7050    263.4208
 2.0  18     n=_    sp_       1.6750    246.2844
 2.0  18     n=_1   sp_       1.6750    246.2844
 2.0  18     n=_2   sp_       1.6750    246.2844
 2.0  18     n=_3   sp_       1.6750    246.2844
 2.0  18     n=_    s'_       1.5900    489.2400
 2.0  18     n=_1   s'_       1.6750    261.0844
 2.0  18     n=_2   s'_       1.6325    375.1624
 2.0  18     n=_3   s'_       1.5900    489.2400
 2.0  18     n=_    p_        1.6550    272.7524
 2.0  18     n=_    h_        1.0380    551.2061
 2.0  18     n=_    f_        1.3250    242.1856
 2.0  18     n=_    cl_       1.6620    280.3604
 2.0  18     n=_    br_       1.8100    259.1980
 2.0  18     n=_    i_        1.9960    239.4972
 2.0  18     n=_    si_       1.7650    269.6064
 2.0  18     n=_1   p_        1.6550    272.7524
 2.0  18     n=_1   h_        1.0380    551.2061
 2.0  18     n=_1   f_        1.3250    242.1856
 2.0  18     n=_1   cl_       1.6620    280.3604
 2.0  18     n=_1   br_       1.8100    259.1980
 2.0  18     n=_1   i_        1.9960    239.4972
 2.0  18     n=_1   si_       1.7650    269.6064
 2.0  18     n=_2   p_        1.6550    272.7524
 2.0  18     n=_2   h_        1.0380    551.2061
 2.0  18     n=_2   f_        1.3250    242.1856
 2.0  18     n=_2   cl_       1.6620    280.3604
 2.0  18     n=_2   br_       1.8100    259.1980
 2.0  18     n=_2   i_        1.9960    239.4972
 2.0  18     n=_2   si_       1.7650    269.6064
 2.0  18     n=_3   p_        1.6550    272.7524
 2.0  18     n=_3   h_        1.0380    551.2061
 2.0  18     n=_3   f_        1.3250    242.1856
 2.0  18     n=_3   cl_       1.6620    280.3604
 2.0  18     n=_3   br_       1.8100    259.1980
 2.0  18     n=_3   i_        1.9960    239.4972
 2.0  18     n=_3   si_       1.7650    269.6064
 2.0  18     n+_    n+_       1.3940    193.5604
 2.0  18     n+_    o_        1.3250    291.0020
 2.0  18     n+_    s_        1.7320    200.1168
 2.0  18     n+_    op_       1.3120    261.7060
 2.0  18     n+_    o'_       1.3120    234.1060
 2.0  18     n+_    sp_       1.7020    183.2952
 2.0  18     n+_    s'_       1.7020    198.0952
 2.0  18     n+_    p_        1.6820    209.1536
 2.0  18     n+_    h_        1.0650    461.1848
 2.0  18     n+_    f_        1.3520    178.0372
 2.0  18     n+_    cl_       1.6890    217.7248
 2.0  18     n+_    br_       1.8370    196.5940
 2.0  18     n+_    i_        2.0230    177.2764
 2.0  18     n+_    si_       1.7920    206.9412
 2.0  18     nz_    nz_       1.0976   1632.4955
 2.0  18     nt_    nt_       1.0976   1632.4955
 2.0  18     o_     o_        1.2080    833.6868
 2.0  18     o_     s_        1.6930    288.0848
 2.0  18     o_     op_       1.2430    350.7720
 2.0  18     o_     o'_       1.2430    323.1720
 2.0  18     o_     sp_       1.6330    271.9584
 2.0  18     o_     s'_       1.6330    286.7584
 2.0  18     o_     p_        1.6100    245.2000
 2.0  18     o_     si_       1.6650    392.8000
 2.0  18     o_     h_        0.9600    493.8480
 2.0  18     o_     f_        1.4180    224.0000
 2.0  18     o_     cl_       1.6500    307.0632
 2.0  18     o_     br_       1.7980    284.7988
 2.0  18     o_     i_        1.9840    264.9868
 2.0  18     o'_    o'_       1.1100    484.8000
 2.0  18     o'_    op_       1.2300    272.4000
 2.0  18     o'_    s_        1.5900    360.4188
 2.0  18     o'_    sp_       1.5600    341.2736
 2.0  18     o'_    s'_       1.5400    421.5188
 2.0  18     o'_    p_        1.4800    524.0000
 2.0  18     o'_    h_        0.9830    458.4610
 2.0  18     o'_    f_        1.2700    204.0505
 2.0  18     o'_    cl_       1.6070    251.7939
 2.0  18     o'_    br_       1.7550    233.2954
 2.0  18     o'_    i_        1.9410    213.2317
 2.0  18     o'_    si_       1.6500    454.7464
 2.0  18     op_    op_       1.2300    300.0000
 2.0  18     op_    s_        1.6800    266.7748
 2.0  18     op_    sp_       1.6500    247.8440
 2.0  18     op_    s'_       1.6200    262.9744
 2.0  18     op_    p_        1.6300    286.0904
 2.0  18     op_    h_        0.9830    486.0610
 2.0  18     op_    f_        1.2700    231.6505
 2.0  18     op_    cl_       1.6070    279.3939
 2.0  18     op_    br_       1.7550    260.8954
 2.0  18     op_    i_        1.9410    240.8317
 2.0  18     op_    si        1.5870    292.2400
 2.0  18     o-_    p_        1.4800    428.0000
 2.0  18     s_     s_        2.0547    180.0000
 2.0  18     s_     sp_       2.0400    175.1260
 2.0  18     s_     s'_       2.0400    189.9260
 2.0  18     s_     p_        2.0200    186.8792
 2.0  18     s_     h_        1.3300    274.1288
 2.0  18     s_     f_        1.6900    204.8184
 2.0  18     s_     cl_       2.0270    212.0812
 2.0  18     s_     br_       2.1750    187.8836
 2.0  18     s_     i_        2.3610    167.7624
 2.0  18     s_     si_       2.1300    177.2928
 2.0  18     s'_    s'_       1.9700    320.0000
 2.0  18     s'_    p_        1.9700    255.2524
 2.0  18     s'_    h_        1.3730    316.8138
 2.0  18     s'_    f_        1.6600    195.3021
 2.0  18     s'_    cl_       1.9970    211.1368
 2.0  18     s'_    br_       2.1450    187.6017
 2.0  18     s'_    i_        2.3310    167.6272
 2.0  18     s'_    si_       2.0800    247.5744
 2.0  18     s-_    p_        1.9800    210.9800
 2.0  18     sp_    sp_       2.0100    160.0000
 2.0  18     sp_    s'_       1.9900    240.0000
 2.0  18     sp_    p_        1.9900    175.1796
 2.0  18     sp_    h_        1.3730    236.5449
 2.0  18     sp_    f_        1.6600    180.5021
 2.0  18     sp_    cl_       1.9970    196.3368
 2.0  18     sp_    br_       2.1450    172.8017
 2.0  18     sp_    i_        2.3310    152.8272
 2.0  18     sp_    si_       2.1000    167.4260
 2.0  18     p_     p_        1.9700    176.0000
 2.0  18     p_     h_        1.4300    224.0000
 2.0  18     p_     f_        1.5400    230.3664
 2.0  18     p_     cl_       2.0430    208.8228
 2.0  18     p_     br_       2.1800    183.1472
 2.0  18     p_     i_        2.3110    162.7080
 2.0  18     p_     si_       1.9170    168.2072
 2.0  18     h_     h_        0.7461    398.7301
 2.0  18     h_     f_        1.0230    520.7304
 2.0  18     h_     cl_       1.3600    345.9024
 2.0  18     h_     br_       1.5080    314.1728
 2.0  18     h_     i_        1.6940    292.0432
 2.0  18     h_     si_       1.4630    288.3168
 2.0  18     d_     d_        0.7416    398.2392
 2.0  18     f_     f_        1.4170    259.0683
 2.0  18     f_     cl_       1.6470    207.1180
 2.0  18     f_     br_       1.7950    193.5000
 2.0  18     f_     i_        1.9810    174.1664
 2.0  18     f_     si_       1.5870    297.3400
 2.0  18     cl_    cl_       1.9880    236.5339
 2.0  18     cl_    br_       2.1320    209.1876
 2.0  18     cl_    i_        2.3180    189.3396
 2.0  18     cl_    si_       2.0870    207.9748
 2.0  18     br_    br_       2.2900    175.6329
 2.0  18     br_    i_        2.4660    165.6156
 2.0  18     br_    si_       2.2350    180.2320
 2.0  18     i_     i_        2.6620    123.2110
 2.0  18     i_     si_       2.4210    158.9664
 2.0  18     si_    si_       2.4200    144.0000
                                                            

#quadratic_angle      cvff_auto

> E = K2 * (Theta - Theta0)^2

!Ver  Ref     I     J     K       Theta0         K2
!---- ---    ----  ----  ----    --------     -------
 2.0  18     c3m_  c3m_  c3m_     60.0000     46.0000       
 2.0  18     c3m_  c3m_  *7      109.5000     46.0000       
 2.0  18     c4m_  c3m_  *7      109.5000     46.0000       
 2.0  18     c_    c3m_  *7      109.5000     46.0000       
 2.0  18     n_    c3m_  *6      109.5000     50.0000       
 2.0  18     n3m_  c3m_  *6      109.5000     50.0000       
 2.0  18     n4m_  c3m_  *6      109.5000     50.0000       
 2.0  18     n3m_  c3m_  c3m_     60.0000     50.0000       
 2.0  18     n3m_  c3m_  n3m_     60.0000     50.0000       
 2.0  18     n_    c3m_  c_      112.0000     50.0000       
 2.0  18     n_    c3m_  c3m_    112.0000     50.0000       
 2.0  18     n_    c3m_  c4m_    112.0000     50.0000       
 2.0  18     o_    c3m_  *5      109.5000     70.0000       
 2.0  18     o'_   c3m_  *5      109.5000     70.0000       
 2.0  18     o3e_  c3m_  *5      109.5000     70.0000       
 2.0  18     o3e_  c3m_  c3m_     60.0000     70.0000       
 2.0  18     o4e_  c3m_  *5      109.5000     70.0000       
 2.0  18     s_    c3m_  *4      109.5000     62.0000       
 2.0  18     s'_   c3m_  *4      109.5000     62.0000       
 2.0  18     s3e_  c3m_  *4      109.5000     62.0000       
 2.0  18     s3e_  c3m_  c3m_     60.0000     62.0000       
 2.0  18     s3e_  c3m_  s3e_     60.0000     62.0000       
 2.0  18     s4e_  c3m_  *4      109.5000     62.0000       
 2.0  18     h_    c3m_  *2      109.5000     44.0000       
 2.0  18     f_    c3m_  *3      107.8000     95.0000
 2.0  18     f_    c3m_  h_      107.1000     62.0000
 2.0  18     si_   c3m_  *1      112.3000     34.6000
 2.0  18     *     c3m_  *       109.5000     60.0000       
 2.0  18     c4m_  c4m_  c4m_     95.0000     46.0000       
 2.0  18     c4m_  c4m_  n4m_     88.3400     50.0000       
 2.0  18     c4m_  c4m_  o4e_     91.8400     70.0000       
 2.0  18     c4m_  c4m_  s4e_     94.5900     62.0000       
 2.0  18     c3m_  c4m_  *7      109.5000     46.0000       
 2.0  18     c4m_  c4m_  *7      109.5000     46.0000       
 2.0  18     c4m_  c4m_  o_      121.0000     46.0000       
 2.0  18     c_    c4m_  *7      109.5000     46.0000       
 2.0  18     n_    c4m_  *6      109.5000     50.0000       
 2.0  18     n3m_  c4m_  *6      109.5000     50.0000       
 2.0  18     n4m_  c4m_  *6      109.5000     50.0000       
 2.0  18     n4m_  c4m_  n4m_     88.4000     50.0000       
 2.0  18     n4m_  c4m_  o4m_     90.0000     70.0000       
 2.0  18     n4m_  c4m_  s4m_     89.0000     62.0000       
 2.0  18     n_    c4m_  c_      112.0000     50.0000       
 2.0  18     n_    c4m_  c3m_    112.0000     50.0000       
 2.0  18     n_    c4m_  c4m_    112.0000     50.0000       
 2.0  18     o_    c4m_  *5      109.5000     70.0000       
 2.0  18     o'_   c4m_  *5      109.5000     70.0000       
 2.0  18     o3e_  c4m_  *5      109.5000     70.0000       
 2.0  18     o4e_  c4m_  *5      109.5000     70.0000       
 2.0  18     o4e_  c4m_  o4e_     90.0000     70.0000       
 2.0  18     o4e_  c4m_  s4e_     89.0000     70.0000       
 2.0  18     s_    c4m_  *4      109.5000     62.0000       
 2.0  18     s'_   c4m_  *4      109.5000     62.0000       
 2.0  18     s3e_  c4m_  *4      109.5000     62.0000       
 2.0  18     s4e_  c4m_  s4e_     91.0000     62.0000       
 2.0  18     s4e_  c4m_  *4      109.5000     62.0000       
 2.0  18     h_    c4m_  *2      109.5000     44.0000       
 2.0  18     f_    c4m_  *3      107.8000     95.0000
 2.0  18     f_    c4m_  h_      107.1000     62.0000
 2.0  18     si_   c4m_  *1      112.3000     34.6000
 2.0  18     *     c4m_  *       109.5000     60.0000       
 2.0  18     c3m_  c_    *7      109.5000     46.0000       
 2.0  18     c4m_  c_    *7      109.5000     46.0000       
 2.0  18     n3m_  c_    *6      109.5000     50.0000       
 2.0  18     n4m_  c_    *6      109.5000     50.0000       
 2.0  18     n3m_  c_    c_      114.0000     50.0000       
 2.0  18     n4m_  c_    c_      114.0000     50.0000       
 2.0  18     n_    c_    c3m_    114.0000     50.0000       
 2.0  18     n_    c_    c4m_    114.0000     50.0000       
 2.0  18     s3m_  c_    *4      109.5000     62.0000       
 2.0  18     s4m_  c_    *4      109.5000     62.0000       
 2.0  18     c3m_  c'_   *9      120.0000     40.0000       
 2.0  18     c4m_  c'_   *9      120.0000     40.0000       
 2.0  18     n3m_  c'_   *8      120.0000     53.5000       
 2.0  18     n4m_  c'_   *8      120.0000     53.5000       
 2.0  18     s3e_  c'_   *5      120.0000     40.0000       
 2.0  18     s4e_  c'_   *5      120.0000     40.0000       
 2.0  18     n3m_  c'_   c_      114.0000     82.0000       
 2.0  18     n4m_  c'_   c_      114.0000     82.0000       
 2.0  18     o'_   c'_   n3m_    125.0000    145.0000       
 2.0  18     o'_   c'_   n4m_    123.0000    145.0000       
 2.0  18     c3m_  cp_   *7      120.0000     80.0000       
 2.0  18     c4m_  cp_   *7      120.0000     80.0000       
 2.0  18     n3m_  cp_   *6      120.0000    102.0000       
 2.0  18     n4m_  cp_   *6      120.0000    102.0000       
 2.0  18     s3e_  cp_   *4      120.0000     89.0000       
 2.0  18     s4e_  cp_   *4      120.0000     89.0000       
 2.0  18     c3m_  c=_   *7      120.0000     36.2000       
 2.0  18     c4m_  c=_   *7      120.0000     36.2000       
 2.0  18     n3m_  c=_   *6      120.0000     90.0000       
 2.0  18     n4m_  c=_   *6      120.0000     90.0000       
 2.0  18     s3e_  c=_   *4      120.0000     40.0000       
 2.0  18     s4e_  c=_   *4      120.0000     40.0000       
 2.0  18     c3m_  na_   *9      109.0000     80.0000       
 2.0  18     c4m_  na_   *9      109.0000     80.0000       
 2.0  18     n3m_  na_   *8      109.0000     80.0000       
 2.0  18     n4m_  na_   *8      109.0000     80.0000       
 2.0  18     s3e_  na_   *5      109.0000     80.0000       
 2.0  18     s4e_  na_   *5      109.0000     80.0000       
 2.0  18     c_    n3m_  *9      114.0000     80.0000       
 2.0  18     c_    n3m_  c3m_    113.0000     80.0000       
 2.0  18     c3m_  n3m_  c3m_     60.0000     80.0000       
 2.0  18     n_    n3m_  *8      109.0000     80.0000       
 2.0  18     n3m_  n3m_  *8      109.0000     80.0000       
 2.0  18     n4m_  n3m_  *8      109.0000     80.0000       
 2.0  18     o_    n3m_  *7      109.0000     80.0000       
 2.0  18     o'_   n3m_  *6      114.0000     80.0000       
 2.0  18     s_    n3m_  *5      109.0000     80.0000       
 2.0  18     s3e_  n3m_  *5      109.0000     80.0000       
 2.0  18     s4e_  n3m_  *5      109.0000     80.0000       
 2.0  18     s'_   n3m_  *4      114.0000     80.0000       
 2.0  18     h_    n3m_  *3      110.0000     41.6000       
 2.0  18     h_    n3m_  c3m_    110.0000     41.6000       
 2.0  18     f_    n3m_  *2      109.0000     80.0000
 2.0  18     si_   n3m_  *1      109.0000     41.6000
 2.0  18     *     n3m_  *       109.0000     80.0000       
 2.0  18     c_    n4m_  *9      110.0000     80.0000       
 2.0  18     c4m_  n4m_  c4m_     91.3800     80.0000       
 2.0  18     n_    n4m_  *8      109.0000     80.0000       
 2.0  18     n3m_  n4m_  *8      109.0000     80.0000       
 2.0  18     n4m_  n4m_  *8      109.0000     80.0000       
 2.0  18     o_    n4m_  *7      109.0000     80.0000       
 2.0  18     o'_   n4m_  *6      114.0000     80.0000       
 2.0  18     s_    n4m_  *5      109.0000     80.0000       
 2.0  18     s3e_  n4m_  *5      109.0000     80.0000       
 2.0  18     s4e_  n4m_  *5      109.0000     80.0000       
 2.0  18     s'_   n4m_  *4      114.0000     80.0000       
 2.0  18     h_    n4m_  *3      110.0000     41.6000       
 2.0  18     h_    n4m_  c4m_    110.0000     41.6000       
 2.0  18     f_    n4m_  *2      109.0000     80.0000
 2.0  18     si_   n4m_  *1      109.0000     41.6000
 2.0  18     *     n4m_  *       109.0000     80.0000       
 2.0  18     c3m_  n_    *9      120.0000     50.0000       
 2.0  18     c4m_  n_    *9      120.0000     50.0000       
 2.0  18     s3e_  n_    *5      120.0000     50.0000       
 2.0  18     s4e_  n_    *5      120.0000     50.0000       
 2.0  18     c3m_  np_   *7      120.0000     75.0000       
 2.0  18     c4m_  np_   *7      120.0000     75.0000       
 2.0  18     s3e_  np_   *4      120.0000     75.0000       
 2.0  18     s4e_  np_   *4      120.0000     75.0000       
 2.0  18     c3m_  o_    *7      109.5000     60.0000       
 2.0  18     c4m_  o_    *7      109.5000     60.0000       
 2.0  18     c3m_  o3e_  c3m_     58.9580     60.0000       
 2.0  18     c4m_  o4e_  c4m_     91.7370     60.0000       
 2.0  18     n3m_  o_    *6      120.0000     72.0000       
 2.0  18     n4m_  o_    *6      120.0010     72.0000       
 2.0  18     s3e_  o_    *4      109.5000     60.0000       
 2.0  18     s4e_  o_    *4      109.5000     60.0000       
 2.0  18     *     op_   *       108.0000     75.0000       
 2.0  18     si_   op_   *1      106.0000     27.5000       
 2.0  18     c3m_  s_    *7       99.0000     58.0000       
 2.0  18     c4m_  s_    *7       99.0000     58.0000       
 2.0  18     n3m_  s_    *6      113.1000     42.3000       
 2.0  18     n4m_  s_    *6      113.1000     42.3000       
 2.0  18     s3e_  s_    *4      103.5000     75.0000       
 2.0  18     s4e_  s_    *4      103.5000     75.0000       
 2.0  18     c3m_  s3e_  c3m_     44.5000     58.0000       
 2.0  18     c3m_  s3e_  *7       99.0000     58.0000       
 2.0  18     c4m_  s3e_  *7       99.0000     58.0000       
 2.0  18     c_    s3e_  *7       99.0000     58.0000       
 2.0  18     n_    s3e_  *6      113.1000     42.3000       
 2.0  18     n3m_  s3e_  *6      113.1000     42.3000       
 2.0  18     n4m_  s3e_  *6      113.1000     42.3000       
 2.0  18     o_    s3e_  *5      113.1000     42.3000       
 2.0  18     o'_   s3e_  *5      113.1000     42.3000       
 2.0  18     s3e_  s3e_  *4      103.5000     75.0000       
 2.0  18     s4e_  s3e_  *4      103.5000     75.0000       
 2.0  18     s'_   s3e_  *4      109.5000     75.0000       
 2.0  18     s_    s3e_  *4      109.5000     75.0000       
 2.0  18     h_    s3e_  *2      112.0000     31.8000       
 2.0  18     f_    s3e_  *3      109.5000     75.0000
 2.0  18     si_   s3e_  *1      109.5000     48.0000       
 2.0  18     *     s3e_  *       109.5000     75.0000       
 2.0  18     c4m_  s4e_  c4m_     85.9200     58.0000       
 2.0  18     c3m_  s4e_  *7       99.0000     58.0000       
 2.0  18     c4m_  s4e_  *7       99.0000     58.0000       
 2.0  18     c_    s4e_  *7       99.0000     58.0000       
 2.0  18     n_    s4e_  *6      113.1000     42.3000       
 2.0  18     n3m_  s4e_  *6      113.1000     42.3000       
 2.0  18     n4m_  s4e_  *6      113.1000     42.3000       
 2.0  18     o_    s4e_  *5      113.1000     42.3000       
 2.0  18     o'_   s4e_  *5      113.1000     42.3000       
 2.0  18     s3e_  s4e_  *4      103.5000     75.0000       
 2.0  18     s4e_  s4e_  *4      103.5000     75.0000       
 2.0  18     s'_   s4e_  *4      109.5000     75.0000       
 2.0  18     s_    s4e_  *4      109.5000     75.0000       
 2.0  18     h_    s4e_  *2      112.0000     31.8000       
 2.0  18     f_    s4e_  *3      109.5000     75.0000
 2.0  18     si_   s4e_  *1      109.5000     48.0000       
 2.0  18     *     s4e_  *       109.5000     75.0000       
 2.0  18     c3m_  sp_   *7       92.5670    126.5060       
 2.0  18     c4m_  sp_   *7       92.5670    126.5060       
 2.0  18     c3m_  p_    *9      109.5000     45.0000       
 2.0  18     c4m_  p_    *9      109.5000     45.0000       
 2.0  18     c3m_  si_   *7      113.5000     44.4000       
 2.0  18     c4m_  si_   *7      113.5000     44.4000       
 2.0  18     c_    c_    *7      109.5000     46.0000       
 2.0  18     n_    c_    *6      109.5000     50.0000       
 2.0  18     n_    c_    c_      114.0000     50.0000       
 2.0  18     o_    c_    *5      109.5000     70.0000       
 2.0  18     s_    c_    *4      109.5000     62.0000       
 2.0  18     s'_   c_    *4      109.5000     62.0000       
 2.0  18     c_    c_    o_      110.5000     46.0000       
 2.0  18     c_    c_    s_      115.0000     46.0000       
 2.0  18     h_    c_    *2      109.5000     44.0000       
 2.0  18     f_    c_    *3      107.8000     95.0000       
 2.0  18     f_    c_    h_      107.1000     62.0000       
 2.0  18     si_   c_    *1      112.3000     34.6000       
 2.0  18     *     c_    *       109.5000     60.0000       
 2.0  18     c_    c'_   c_      115.0000     40.0000       
 2.0  18     c_    c'_   *9      120.0000     40.0000       
 2.0  18     n_    c'_   *8      120.0000     53.5000       
 2.0  18     o_    c'_   *7      110.0000    122.0000       
 2.0  18     o'_   c'_   *6      120.0000     68.0000       
 2.0  18     s_    c'_   *5      120.0000     40.0000       
 2.0  18     s'_   c'_   *4      123.0000     80.0000       
 2.0  18     h_    c'_   *2      110.0000     55.0000       
 2.0  18     n_    c'_   n_      120.0000    102.0000       
 2.0  18     n_    c'_   c_      114.0000     82.0000       
 2.0  18     o'_   c'_   o_      123.0000    145.0000       
 2.0  18     o'_   c'_   h_      120.0000     55.0000       
 2.0  18     o'_   c'_   n_      123.0000    145.0000       
 2.0  18     h_    c'_   h_      117.0200     26.3900       
 2.0  18     f_    c'_   *3      120.0000     99.0000       
 2.0  18     si_   c'_   *1      120.0000     34.6000       
 2.0  18     *     c'_   *       120.0000     65.0000       
 2.0  18     c_    cp_   *7      120.0000     80.0000       
 2.0  18     n_    cp_   *6      120.0000    102.0000       
 2.0  18     o_    cp_   *5      120.0000     60.0000       
 2.0  18     o'_   cp_   *5      120.0000     60.0000       
 2.0  18     s_    cp_   *4      120.0000     89.0000       
 2.0  18     s_    cp_   c_      114.0000     89.0000       
 2.0  18     s'_   cp_   *4      120.0000     60.0000       
 2.0  18     h_    cp_   *2      120.0000     37.0000       
 2.0  18     f_    cp_   *3      120.0000     99.0000       
 2.0  18     si_   cp_   *1      120.0000     34.6000       
 2.0  18     *     cp_   *       120.0000     65.0000       
 2.0  18     c_    c=_   *7      120.0000     36.2000       
 2.0  18     n_    c=_   *6      120.0000     90.0000       
 2.0  18     o_    c=_   *5      120.0000     68.0000       
 2.0  18     o'_   c=_   *5      120.0000     68.0000       
 2.0  18     s'_   c=_   *4      120.0000     40.0000       
 2.0  18     s_    c=_   *4      120.0000     40.0000       
 2.0  18     h_    c=_   *2      120.0000     37.5000       
 2.0  18     f_    c=_   *3      120.0000     96.0000       
 2.0  18     si_   c=_   *1      120.0000     34.6000       
 2.0  18     *     c=_   *       120.0000     60.0000       
 2.0  18     *     ct_   *       180.0000    200.0000       
 2.0  18     c_    na_   *9      109.0000     80.0000       
 2.0  18     n_    na_   *8      109.0000     80.0000       
 2.0  18     o_    na_   *7      109.0000     80.0000       
 2.0  18     o'_   na_   *6      114.0000     80.0000       
 2.0  18     s_    na_   *5      109.0000     80.0000       
 2.0  18     s'_   na_   *4      114.0000     80.0000       
 2.0  18     f_    na_   *2      109.0000     80.0000       
 2.0  18     h_    na_   *3      110.0000     41.6000       
 2.0  18     si_   na_   *1      109.0000     41.6000       
 2.0  18     *     na_   *       109.0000     80.0000       
 2.0  18     c_    n_    *9      120.0000     50.0000       
 2.0  18     n_    n_    *8      120.0000     50.0000       
 2.0  18     o_    n_    *7      120.0000     50.0000       
 2.0  18     o'_   n_    *6      120.0000     80.0000       
 2.0  18     s_    n_    *5      120.0000     50.0000       
 2.0  18     s'_   n_    *4      120.0000     70.0000       
 2.0  18     f_    n_    *2      120.0000     50.0000       
 2.0  18     h_    n_    *3      122.0000     35.0000       
 2.0  18     si_   n_    *1      120.0000     35.0000       
 2.0  18     *     n_    *       120.0000     50.0000       
 2.0  18     c_    np_   *7      120.0000     75.0000       
 2.0  18     n_    np_   *6      120.0000     75.0000       
 2.0  18     o_    np_   *5      120.0000     75.0000       
 2.0  18     o'_   np_   *5      120.0000     75.0000       
 2.0  18     s_    np_   *4      120.0000     75.0000       
 2.0  18     s'_   np_   *4      120.0000     75.0000       
 2.0  18     f_    np_   *2      120.0000     75.0000       
 2.0  18     h_    np_   *3      120.0000     27.5000       
 2.0  18     si_   np_   *1      120.0000     27.5000       
 2.0  18     *     np_   *       120.0000     75.0000       
 2.0  18     *     nt_   *       180.0        50.0          
 2.0  18     c_    o_    *7      109.5000     60.0000       
 2.0  18     n_    o_    *6      120.0000     72.0000       
 2.0  18     o_    o_    *5      109.5000     60.0000       
 2.0  18     o'_   o_    *5      109.5000     60.0000       
 2.0  18     s_    o_    *4      109.5000     60.0000       
 2.0  18     s'_   o_    *4      109.5000     60.0000       
 2.0  18     h_    o_    *2      109.0000     58.5000       
 2.0  18     h_    o*_   h_      104.5000     50.0000       
 2.0  18     f_    o_    *3      109.5000     60.0000       
 2.0  18     si_   o_    *1      124.1000     56.4000       
 2.0  18     si_   o_    si      149.8000     31.1000       
 2.0  18     *     o_    *       109.5000     60.0000       
 2.0  18     c_    s_    *7      102.0000     58.0000       
 2.0  18     n_    s_    *6      113.1000     42.3000       
 2.0  18     o_    s_    *5      113.1000     42.3000       
 2.0  18     o'_   s_    *5      113.1000     42.3000       
 2.0  18     s_    s_    *4      103.5000     75.0000       
 2.0  18     s'_   s_    *4      109.5000     75.0000       
 2.0  18     h_    s_    *2      112.0000     31.8000       
 2.0  18     f_    s_    *3      109.5000     75.0000       
 2.0  18     si_   s_    *1      109.5000     48.0000       
 2.0  18     *     s_    *       109.5000     50.0000       
 2.0  18     c_    sp_   *7       92.5670    126.5060       
 2.0  18     n_    sp_   *6       92.5670    126.5060       
 2.0  18     o_    sp_   *5       92.5670    126.5060       
 2.0  18     o'_   sp_   *5       92.5670    126.5060       
 2.0  18     s_    sp_   *4       92.5670    126.5060       
 2.0  18     s'_   sp_   *4       92.5670    126.5060       
 2.0  18     h_    sp_   *2       96.0000     48.0000       
 2.0  18     f_    sp_   *3       92.5670    126.5060       
 2.0  18     si_   sp_   *1       96.0000     48.0000       
 2.0  18     *     sp_   *        92.5670    120.0000       
 2.0  18     c_    p_    *9      109.5000     45.0000       
 2.0  18     n_    p_    *8      109.5000     45.0000       
 2.0  18     o_    p_    *7      109.5000     45.0000       
 2.0  18     o'_   p_    *6      120.0000    110.0000       
 2.0  18     s_    p_    *5      109.5000     45.0000       
 2.0  18     s'_   p_    *4      120.0000    100.0000       
 2.0  18     h_    p_    *2      109.5000     45.0000       
 2.0  18     f_    p_    *3      109.5000     45.0000       
 2.0  18     si_   p_    *1      109.5000     30.0000       
 2.0  18     *     p_    *       109.5000     45.0000       
 2.0  18     c_    si_   *7      113.5000     44.4000       
 2.0  18     n_    si_   *6      113.5000     44.4000       
 2.0  18     o_    si_   *5      113.1000     42.3000       
 2.0  18     s_    si_   *4      113.1000     42.3000       
 2.0  18     h_    si_   *2      112.0000     31.8000       
 2.0  18     f_    si_   *3      117.3000     44.1000       
 2.0  18     si_   si_   *1      113.4000     33.3000       
 2.0  18     *     si_   *       113.5000     44.4000       


#torsion_1      cvff_auto

> E = Kphi * [ 1 + cos(n*Phi - Phi0) ]

!Ver  Ref     I     J      K      L           Kphi        n           Phi0
!---- ---    ----  ----   ----   ----      -------      ------     -------
 2.0  18     *     c_     n3n_   *          0.0500        3         0.
 2.0  18     *     c'_    n3n_   *          0.7000        2       180.
 2.0  18     *     cp_    n3n_   *          0.5000        2       180.
 2.0  18     *     c=_    n3n_   *          0.5000        2       180.
 2.0  18     *     c=_1   n3n_   *          0.7000        2       180.
 2.0  18     *     c=_2   n3n_   *          0.7000        2       180.
 2.0  18     *     c=_3   n3n_   *          0.7000        2       180.
 2.0  18     *     ct_    n3n_   *          0.0000        0         0.
 2.0  18     *     na_    n3n_   *          0.0000        0         0.
 2.0  18     *     n_     n3n_   *          0.0500        2       180.
 2.0  18     *     n3n_   n3n_   *          0.0500        2       180.
 2.0  18     *     np_    n3n_   *          0.0500        2       180.
 2.0  18     *     n=_    n3n_   *          0.0500        2       180.
 2.0  18     *     n=_1   n3n_   *          0.0500        2       180.
 2.0  18     *     n=_2   n3n_   *          0.0500        2       180.
 2.0  18     *     n=_3   n3n_   *          0.0500        2       180.
 2.0  18     *     o_     n3n_   *          0.3000        3         0.
 2.0  18     *     s_     n3n_   *          0.3000        2         0.
 2.0  18     *     si_    n3n_   *          0.0500        3         0.
 2.0  18     *     c_     c_     *          0.1580        3         0.
 2.0  18     *     c_     c'_    *          0.0000        0         0.
 2.0  18     *     c_     cp_    *          0.0000        0         0.
 2.0  18     *     c_     c=_    *          0.2110        3         0.
 2.0  18     *     c_     c=_1   *          0.2110        3         0.
 2.0  18     *     c_     c=_2   *          0.2110        3         0.
 2.0  18     *     c_     c=_3   *          0.2110        3         0.
 2.0  18     *     c_     ct_    *          0.0000        0         0.
 2.0  18     *     c_     na_    *          0.0500        3         0.
 2.0  18     *     c_     n_     *          0.0000        0         0.
 2.0  18     *     c_     np_    *          0.0000        0         0.
 2.0  18     *     c_     n=_    *          0.0000        0         0.
 2.0  18     *     c_     n=_1   *          0.0000        0         0.
 2.0  18     *     c_     n=_2   *          0.0000        0         0.
 2.0  18     *     c_     n=_3   *          0.0000        0         0.
 2.0  18     *     c_     o_     *          0.1300        3         0.
 2.0  18     *     c_     s_     *          0.1367        3         0.
 2.0  18     *     c_     p_     *          0.0000        0         0.
 2.0  18     *     c_     si_    *          0.1111        3         0.
 2.0  18     *     c'_    c'_    *          0.4500        2       180.
 2.0  18     *     c'_    cp_    *          2.5000        2       180.
 2.0  18     *     c'_    c=_    *          0.4500        2       180.
 2.0  18     *     c'_    c=_1   *          0.4500        2       180.
 2.0  18     *     c'_    c=_2   *          0.4500        2       180.
 2.0  18     *     c'_    c=_3   *          0.4500        2       180.
 2.0  18     *     c'_    ct_    *          0.0000        0         0.
 2.0  18     *     c'_    n_     *          3.2000        2       180.
 2.0  18     *     c'_    n_     h_         1.2000        2       180.
 2.0  18     *     c'_    n=_    *          0.9000        2       180.
 2.0  18     *     c'_    n=_1   *          0.9000        2       180.
 2.0  18     *     c'_    n=_2   *          0.9000        2       180.
 2.0  18     *     c'_    n=_3   *          0.9000        2       180.
 2.0  18     *     c'_    np_    *          5.0000        2       180.
 2.0  18     *     c'_    np_    h          1.0000        2       180.
 2.0  18     *     c'_    o_     *          2.2500        2       180.
 2.0  18     *     c'_    op_    *          2.2500        2       180.
 2.0  18     *     c'_    s_     *          1.5000        2       180.
 2.0  18     *     c'_    sp_    *          1.5000        2       180.
 2.0  18     *     c'_    si_    *          0.0000        0         0.
 2.0  18     *     cp_    cp_    *          3.0000        2       180.
 2.0  18     *     cp_    c=_    *          0.5000        2       180.
 2.0  18     *     cp_    c=_1   *          0.5000        2       180.
 2.0  18     *     cp_    c=_2   *          0.5000        2       180.
 2.0  18     *     cp_    c=_3   *          0.5000        2       180.
 2.0  18     *     cp_    ct_    *          0.0000        0         0.
 2.0  18     *     cp_    na_    *          2.2500        2       180.
 2.0  18     *     cp_    n_     *          2.2500        2       180.
 2.0  18     *     cp_    np_    *          2.0000        2       180.
 2.0  18     *     cp_    np_    h_         1.0000        2       180.
 2.0  18     *     cp_    n=_    *          1.2500        2       180.
 2.0  18     *     cp_    n=_1   *          1.2500        2       180.
 2.0  18     *     cp_    n=_2   *          1.2500        2       180.
 2.0  18     *     cp_    n=_3   *          1.2500        2       180.
 2.0  18     *     cp_    o_     *          1.8000        2       180.
 2.0  18     *     cp_    o_     h_         0.7500        2       180.
 2.0  18     *     cp_    op_    *          6.0000        2       180.
 2.0  18     *     cp_    s_     *          1.5000        2       180.
 2.0  18     *     cp_    sp_    *          6.0000        2       180.
 2.0  18     *     cp_    si_    *          0.1667        3         0.
 2.0  18     *     cp_    p_     *          0.2500        3         0.
 2.0  18     *     c=_    c=_    *          4.0750        2       180.
 2.0  18     *     c=_3   c=_3   *          4.0750        2       180.
 2.0  18     *     c=_1   c=_3   *          4.0750        2       180.
 2.0  18     *     c=_2   c=_2   *          3.0000        2       180.
 2.0  18     *     c=_1   c=_1   *          0.6250        2       180.
 2.0  18     *     c=_1   c=_2   *          0.6250        2       180.
 2.0  18     *     c=_2   c=_3   *          0.6250        2       180.
 2.0  18     *     c=_    ct_    *          0.0000        0         0.
 2.0  18     *     c=_    na_    *          0.0000        0         0.
 2.0  18     *     c=_    n_     *          1.2500        2       180.
 2.0  18     *     c=_    np_    *          1.5000        2       180.
 2.0  18     *     c=_    np_    h_         0.7500        2       180.
 2.0  18     *     c=_1   ct_    *          0.0000        0         0.
 2.0  18     *     c=_1   na_    *          0.0000        0         0.
 2.0  18     *     c=_1   n_     *          1.2500        2       180.
 2.0  18     *     c=_1   np_    *          1.5000        2       180.
 2.0  18     *     c=_1   np_    h_         0.7500        2       180.
 2.0  18     *     c=_2   ct_    *          0.0000        0         0.
 2.0  18     *     c=_2   na_    *          0.0000        0         0.
 2.0  18     *     c=_2   n_     *          1.2500        2       180.
 2.0  18     *     c=_2   np_    *          1.5000        2       180.
 2.0  18     *     c=_2   np_    h_         0.7500        2       180.
 2.0  18     *     c=_3   ct_    *          0.0000        0         0.
 2.0  18     *     c=_3   na_    *          0.0000        0         0.
 2.0  18     *     c=_3   n_     *          1.2500        2       180.
 2.0  18     *     c=_3   np_    *          1.5000        2       180.
 2.0  18     *     c=_3   np_    h_         0.7500        2       180.
 2.0  18     *     c=_    n=_    *          8.1500        2       180.
 2.0  18     *     c=_3   n=_3   *          8.1500        2       180.
 2.0  18     *     c=_1   n=_3   *          8.1500        2       180.
 2.0  18     *     c=_3   n=_1   *          8.1500        2       180.
 2.0  18     *     c=_2   n=_2   *          2.5000        2       180.
 2.0  18     *     c=_1   n=_1   *          0.6250        2       180.
 2.0  18     *     c=_1   n=_2   *          0.6250        2       180.
 2.0  18     *     c=_2   n=_1   *          0.6250        2       180.
 2.0  18     *     c=_2   n=_3   *          0.6250        2       180.
 2.0  18     *     c=_3   n=_2   *          0.6250        2       180.
 2.0  18     *     c=_    o_     *          0.9000        2       180.
 2.0  18     *     c=_    op_    *          4.0000        2       180.
 2.0  18     *     c=_    s_     *          1.5000        2       180.
 2.0  18     *     c=_    sp_    *          6.0000        2       180.
 2.0  18     *     c=_    si_    *          0.2110        3         0.
 2.0  18     *     c=_    p_     *          1.2500        2       180.
 2.0  18     *     c=_1   o_     *          0.9000        2       180.
 2.0  18     *     c=_1   op_    *          4.0000        2       180.
 2.0  18     *     c=_1   s_     *          1.5000        2       180.
 2.0  18     *     c=_1   sp_    *          6.0000        2       180.
 2.0  18     *     c=_1   si_    *          0.2110        3         0.
 2.0  18     *     c=_1   p_     *          1.2500        2       180.
 2.0  18     *     c=_2   o_     *          0.9000        2       180.
 2.0  18     *     c=_2   op_    *          4.0000        2       180.
 2.0  18     *     c=_2   s_     *          1.5000        2       180.
 2.0  18     *     c=_2   sp_    *          6.0000        2       180.
 2.0  18     *     c=_2   si_    *          0.2110        3         0.
 2.0  18     *     c=_2   p_     *          1.2500        2       180.
 2.0  18     *     c=_3   o_     *          0.9000        2       180.
 2.0  18     *     c=_3   op_    *          4.0000        2       180.
 2.0  18     *     c=_3   s_     *          1.5000        2       180.
 2.0  18     *     c=_3   sp_    *          6.0000        2       180.
 2.0  18     *     c=_3   si_    *          0.2110        3         0.
 2.0  18     *     c=_3   p_     *          1.2500        2       180.
 2.0  18     *     c+_    n_     *          3.4000        2       180.
 2.0  18     *     ct_    ct_    *          0.0000        0         0.
 2.0  18     *     ct_    na_    *          0.0000        0         0.
 2.0  18     *     ct_    n_     *          0.0000        0         0.
 2.0  18     *     ct_    np_    *          0.0000        0         0.
 2.0  18     *     ct_    o_     *          0.0000        0         0.
 2.0  18     *     ct_    s_     *          0.0000        0         0.
 2.0  18     *     ct_    si_    *          0.0000        0         0.
 2.0  18     *     na_    na_    *          0.2500        3         0.
 2.0  18     *     na_    n_     *          0.0000        0         0.
 2.0  18     *     na_    np_    *          0.0000        0         0.
 2.0  18     *     na_    n=_    *          0.0000        0         0.
 2.0  18     *     na_    n=_1   *          0.0000        0         0.
 2.0  18     *     na_    n=_2   *          0.0000        0         0.
 2.0  18     *     na_    n=_3   *          0.0000        0         0.
 2.0  18     *     na_    o_     *          0.0975        3         0.
 2.0  18     *     na_    s_     *          0.0975        3         0.
 2.0  18     *     na_    si_    *          0.0667        3         0.
 2.0  18     *     n_     n_     *          0.3750        2       180.
 2.0  18     *     n_     np_    *          0.7500        2       180.
 2.0  18     *     n_     np_    h_         0.3750        2       180.
 2.0  18     *     n_     n=_    *          0.7500        2       180.
 2.0  18     *     n_     n=_1   *          0.7500        2       180.
 2.0  18     *     n_     n=_2   *          0.7500        2       180.
 2.0  18     *     n_     n=_3   *          0.7500        2       180.
 2.0  18     *     n_     o_     *          0.5000        2       180.
 2.0  18     *     n_     s_     *          0.5000        2       180.
 2.0  18     *     n_     si_    *          0.0000        0         0.
 2.0  18     *     np_    n=_    *          1.5000        2       180.
 2.0  18     *     np_    n=_1   *          1.5000        2       180.
 2.0  18     *     np_    n=_2   *          1.5000        2       180.
 2.0  18     *     np_    n=_3   *          1.5000        2       180.
 2.0  18     *     np_    np_    *         11.0000        2       180.
 2.0  18     *     np_    o_     *          1.0000        2       180.
 2.0  18     *     np_    op_    *         11.0000        2       180.
 2.0  18     *     np_    s_     *          1.0000        2       180.
 2.0  18     *     np_    sp_    *         10.0000        2       180.
 2.0  18     *     np_    si_    *          0.2500        2       180.
 2.0  18     h_    np_    n=_    *          0.7500        2       180.
 2.0  18     h_    np_    n=_1   *          0.7500        2       180.
 2.0  18     h_    np_    n=_2   *          0.7500        2       180.
 2.0  18     h_    np_    n=_3   *          0.7500        2       180.
 2.0  18     h_    np_    np_    *          5.5000        2       180.
 2.0  18     h_    np_    o_     *          0.5000        2       180.
 2.0  18     h_    np_    op_    *         5.50000        2       180.
 2.0  18     h_    np_    s_     *          0.5000        2       180.
 2.0  18     h_    np_    sp_    *          5.5000        2       180.
 2.0  18     h_    np_    si_    *          0.1250        2       180.
 2.0  18     *     n=_    n=_    *         15.0000        2       180.
 2.0  18     *     n=_3   n=_3   *         15.0000        2       180.
 2.0  18     *     n=_1   n=_3   *         15.0000        2       180.
 2.0  18     *     n=_2   n=_2   *          7.5000        2       180.
 2.0  18     *     n=_1   n=_1   *          1.5000        2       180.
 2.0  18     *     n=_1   n=_2   *          1.5000        2       180.
 2.0  18     *     n=_2   n=_3   *          1.5000        2       180.
 2.0  18     *     n=_    o_     *          0.7000        2       180.
 2.0  18     *     n=_    s_     *          0.7000        2       180.
 2.0  18     *     n=_    si_    *          0.2333        2       180.
 2.0  18     *     n=_1   o_     *          0.7000        2       180.
 2.0  18     *     n=_1   s_     *          0.7000        2       180.
 2.0  18     *     n=_1   si_    *          0.2333        2       180.
 2.0  18     *     n=_2   o_     *          0.7000        2       180.
 2.0  18     *     n=_2   s_     *          0.7000        2       180.
 2.0  18     *     n=_2   si_    *          0.2333        2       180.
 2.0  18     *     n=_3   o_     *          0.7000        2       180.
 2.0  18     *     n=_3   s_     *          0.7000        2       180.
 2.0  18     *     n=_3   si_    *          0.2333        2       180.
 2.0  22     *     o_     o_     *          5.0000        3         0.
 2.0  22     *     o_     s_     *          5.0000        3         0.
 2.0  18     *     o_     si_    *          0.3333        3         0.
 2.0  18     *     o_     p_     *          0.3750        3         0.
 2.0  18     *     s_     s_     *          5.5000        2         0.
 2.0  18     *     s_     si_    *          0.2333        3         0.
 2.0  18     *     s_     p_     *          0.3750        3         0.
 2.0  18     *     si_    si_    *          0.1667        3         0.
 2.0  18     *     si_    p_     *          0.0000        3         0.
                                                                      

#out_of_plane	cvff_auto

> E = Kchi * [ 1 + cos(n*Chi - Chi0) ]

!Ver  Ref     I     J     K     L           Kchi        n           Chi0
!---- ---    ----  ----  ----  ----      -------      ------     -------
 2.0  18     *     c'_   *      *        10.0000        2       180.0000
 2.0  18     *     cp_   *      *         0.3700        2       180.0000
 2.0  18     *     c=_   *      *        11.1000        2       180.0000
 2.0  18     *     n_    *      *         0.0500        2       180.0000
 2.0  18     *     np_   *      *         0.3700        2       180.0000


#nonbond(12-6)	cvff 

@type A-B
@combination geometric

> E = Aij/r^12 - Bij/r^6
> where  Aij = sqrt( Ai * Aj )
>        Bij = sqrt( Bi * Bj )

!Ver  Ref     I           A             B 
!---- ---    ----    -----------   -----------
 1.0   1     h         7108.4660      32.87076
 1.0   1     cg     1790340.7240     528.48190
 1.0   1     o'      272894.7846     498.87880
 1.8  14     oz      272894.7846     498.87880
 1.0   1     n      2266872.4000    1230.55700
 1.0   1     c'     2968753.3590    1325.70810
 1.0   1     c      1981049.2250    1125.99800
 1.0   1     hn       0.00000001       0.00000
 1.0   1     s       365906.4000     250.80000
 1.3   6     s'     1395550.1000     956.80800 
 1.0   1     o*      629358.0000     625.50000
 2.3  25     ospc    629358.0000     625.50000
 2.3  25     otip    582000.0000     595.00000
 1.0   1     h*       0.00000001       0.00000
 2.3  25     hspc     0.00000001       0.00000
 2.3  25     htip     0.00000001       0.00000
 1.0   1     p      6025894.0000    2195.60000
 2.0  20     ca+     119025.0000     240.25000
 1.0   1     si     3149175.0000     710.00000
 1.8  14     sz     3149175.0000     710.00000
 1.0   1     f       201106.0000     235.20000
 1.0   1     cl     1059166.0000     541.00000
 1.0   1     br     3572030.0000    1195.00000
 1.0   1     Na       14000.0000     300.00000
 1.0   1     Cl    25552052.0000    3307.00450
 3.7  33     Cl    19133800.0000    4670.40000
 1.0   1     Br    34375640.0000    3517.84460
 1.3   9     ar     2312930.0000    1484.09200
 2.4  30     he        6315.5582      22.64953
 1.0   1     nu       0.00000001       0.00000
 3.5  31     Al     1577000.0000    5035.00000
 3.5  31     Au     2307000.0000    6987.00000
 3.5  31     Auc    1495800.0000    4576.00000
 3.5  31     Aue      85470.0000     261.50000
 3.5  31     Pb    12350000.0000   12030.00000
 3.5  31     Ni      431100.0000    3121.00000
 3.5  31     Pd     1549000.0000    6173.00000
 3.5  31     Pt     2193000.0000    8272.00000
 3.5  31     Ag     2021000.0000    6072.00000
 3.5  31     Cu      484800.0000    3026.00000
 2.1  27     Cr     1222517.4049    7523.46700
 2.1  27     Fe     1186612.1982    7590.28296
 2.1  27     Li     5192358.6600    9916.81768
 2.1  27     Mo     5869689.0344   21298.66304
 2.1  27     W      7876811.6340   27853.23915
 2.2  29     al    11422865.0000    2282.96606
 2.1  27     mg     3149175.0000     710.00000
 2.1  27     K     24856948.1942   23280.48320
 3.5  31     k+     1813100.0000    1204.40000
 3.7  33     na+      17536.9000      91.74800
 3.5  31     sy1     838900.0000     409.60000
 3.5  31     ayt1   1506500.0000     548.90000
 3.5  31     ay1    1506500.0000     548.90000
 3.5  31     oy1      84480.0000      91.90000
 3.5  31     oy4      84480.0000      91.90000
 3.5  31     hoy          0.0399       0.04890
 3.5  31     hok          0.0399       0.04890
 3.6  32     ca++    579343.0000     819.78000
 3.6  32     sc1   40152000.0000    9050.40000
 3.6  32     oc1      66807.0000     136.77000
 3.6  32     oc2     236545.0000     257.36000
 3.6  32     ca+a    250183.0000     387.44000
 3.6  32     ac1   44881000.0000    9474.00000
 3.6  32     oc3     270338.0000     294.12000
 3.6  32     oc4     190914.0000     247.17000
 3.6  32     oc5     365708.0000     418.97000
 3.6  32     hoc          0.0399       0.04890
 3.6  32     sc4    2426940.0000     950.17000
 3.6  32     oc23    164569.0000     188.54000
 3.6  32     oc24    371804.0000     425.96000
 3.6  32     ca+h    216826.0000     335.78000
 3.6  32     pap   11188700.0000    3540.00000
 3.6  32     oap1    167049.0000     216.27000
 3.6  32     oap2    526636.0000     410.52000
 3.6  32     hop      0.00000001       0.00000
 3.5  31     ht5          0.0010       0.00200
 3.5  31     ot5     454935.0000     539.59000
 3.5  31     et5          0.0010       0.00200
 3.6  32     ha1      0.00000001       0.00000
 3.6  32     he1       7483.0000      34.60000
 3.6  32     ce1    1006600.0000     491.52000
 3.6  32     oe1     272894.7846     498.87880
 3.6  32     oa1     348200.0000     613.20000
 3.6  32     oat5    272900.0000     498.90000


#bond_increments        cvff

!Ver  Ref     I     J       DeltaIJ     DeltaJI
!---- ---    ----  ----     -------     -------
 2.3  23     no    o-        0.1684     -0.1684             
 2.3  23     no    cp       -0.1792      0.1792             
 2.0  18     c'    cp       -0.1792      0.1792             
 1.0   1     c     cr        0.0000      0.0000             
 1.0   1     c     ci        0.0000      0.0000             
 1.0   1     c     n1        0.1000     -0.1000             
 1.0   1     c     s1       -0.1000      0.1000             
 1.0   1     c'    o-        0.0700     -0.5700             
 1.0   1     ci    h        -0.2300      0.2300             
 1.0   1     ci    ci        0.0000      0.0000             
 1.0   1     ci    ni        0.3200     -0.0700             
 1.0   1     cr    n         0.3800     -0.3800             
 1.0   1     cr    n1        0.5000      0.0000             
 1.0   1     cr    n2        0.0000      0.0000             
 1.0   1     cr    n=        0.4000     -0.4000             
 1.0   1     n     hn       -0.2800      0.2800             
 1.0   1     n     lp        0.0000      0.0000             
 1.0   1     n1    hn        0.0000      0.5000             
 1.0   1     n1    lp        0.0000      0.0000             
 1.0   1     n2    hn       -0.2800      0.2800             
 1.0   1     n2    lp        0.0000      0.0000             
 1.0   1     n3    hn       -0.1400      0.1400             
 1.0   1     n3    lp        0.0000      0.0000             
 1.0   1     n4    hn       -0.1100      0.3600             
 1.0   1     n4    lp        0.0000      0.0000             
 1.0   1     np    hn       -0.2800      0.2800             
 1.0   1     np    lp        0.0000      0.0000             
 1.0   1     ni    hn       -0.3600      0.3600             
 1.0   1     ni    lp        0.0000      0.0000             
 1.0   1     o     ho       -0.2233      0.2233             
 1.0   1     o     lp        0.0000      0.0000             
 1.0   1     oh    ho       -0.3500      0.3500             
 1.0   1     oh    lp        0.0000      0.0000             
 1.0   1     o*    h*       -0.4100      0.4100             
 2.3  25     ospc  hspc     -0.4100      0.4100             
 2.3  25     otip  htip     -0.4170      0.4170             
 1.0   1     o*    lp        0.0000      0.0000             
 1.0   1     o-    p        -0.8500      0.3500             
 2.0  18     s-    p        -0.6824      0.1824
 1.8  14     oz    sz       -0.1500      0.1500             
 1.0   1     sh    hs       -0.1000      0.1000             
 1.0   1     sh    lp        0.0000      0.0000             
 1.0   1     s1    s1        0.0000      0.0000             
 1.0   1     h     p         0.1000     -0.1000             
 1.8  14     h     sz        0.0200     -0.0200             
 1.3   4     d     d         0.0         0.0                
 1.0   1     p     lp        0.0000      0.0000             
 1.0   1     f     lp        0.0000      0.0000             
 1.0   1     cl    lp        0.0000      0.0000             
 1.0   1     br    lp        0.0000      0.0000             
 1.0   1     c     c         0.0000      0.0000             
 1.0   1     c     c'        0.0000      0.0000             
 1.0   1     c     cp        0.0000      0.0000             
 1.0   1     c     c5        0.0000      0.0000             
 1.0   1     c     cs        0.0000      0.0000             
 1.0   1     c     c=        0.1000     -0.1000             
 1.0   1     c     c=1       0.1000     -0.1000             
 1.0   1     c     c=2       0.1000     -0.1000             
 2.0  18     c     c-        0.0865     -0.0865             
 1.2   3     c     ct        0.0400     -0.0400             
 1.0   1     c     n3        0.2200     -0.2200             
 1.0   1     c     n         0.2200     -0.2200             
 1.0   1     c     n2        0.0000      0.0000             
 1.0   1     c     n=        0.1100     -0.1100             
 1.0   1     c     n=1       0.1100     -0.1100             
 1.0   1     c     n=2       0.1100     -0.1100             
 1.0   1     c     np        0.1100     -0.1100             
 1.0   1     c     n4        0.4200     -0.1700             
 1.3   5     c     nt        0.1000     -0.1000             
 2.0  18     c     nz        0.3640     -0.3640             
 1.0   1     c     o         0.1500     -0.1500             
 1.0   1     c     oh        0.0300     -0.0300             
 2.0  18     c     oz        0.1742     -0.1742             
 2.0  18     c     op        0.3957     -0.3957             
 1.0   1     c     s        -0.0500      0.0500             
 1.0   1     c     sh       -0.1000      0.1000             
 2.0  18     c     sp        0.1180     -0.1180             
 2.0  18     c     s'        0.1180     -0.1180             
 2.0  18     c     p        -0.0785      0.0785             
 1.0   1     c     h        -0.1000      0.1000             
 1.0   1     c     f         0.2750     -0.2750             
 1.0   1     c     cl        0.2260     -0.2260             
 1.0   1     c     br        0.1920     -0.1920             
 2.0  18     c     i         0.1120     -0.1120             
 1.0   1     c     si        0.0000      0.0000             
 2.0  18     c'    c'        0.0000      0.0000             
 1.5  11     c'    c5        0.0         0.0                
 1.5  11     c'    cs        0.0         0.0                
 1.0   1     c'    c=        0.0000      0.0000             
 1.0   1     c'    c=1       0.0000      0.0000             
 1.0   1     c'    c=2       0.0000      0.0000             
 2.0  18     c'    c-       -0.1368      0.1368             
 2.0  18     c'    ct       -0.0927      0.0927             
 2.0  18     c'    n3       -0.0442      0.0442             
 1.0   1     c'    n         0.0000      0.0000             
 1.0   1     c'    n2        0.0000      0.0000             
 2.0  18     c'    n=        0.0362     -0.0362             
 2.0  18     c'    n=1       0.0362     -0.0362             
 2.0  18     c'    n=2       0.0362     -0.0362             
 2.0  18     c'    np        0.0362     -0.0362             
 2.0  18     c'    n4        0.1331      0.1169             
 2.0  18     c'    nt        0.1641     -0.1641             
 1.0   1     c'    o         0.0300     -0.0300             
 1.0   1     c'    oh        0.0300     -0.0300             
 2.0  18     c'    oz       -0.0135      0.0135             
 1.4  10     c'    op        0.0300     -0.0300             
 1.0   1     c'    o'        0.3800     -0.3800             
 2.0  18     c'    s        -0.1528      0.1528             
 2.0  18     c'    sh       -0.2033      0.2033             
 2.0  18     c'    sp       -0.1079      0.1079             
 1.3   7     c'    s'        0.0         0.0                
 2.0  18     c'    p        -0.3283      0.3283             
 1.0   1     c'    h        -0.2132      0.2132             
 2.0  18     c'    f         0.1116     -0.1116             
 2.0  18     c'    cl       -0.0594      0.0594             
 2.0  18     c'    br       -0.1152      0.1152             
 2.0  18     c'    i        -0.1291      0.1291             
 2.0  18     c'    si       -0.4405      0.4405             
 1.0   1     cp    cp        0.0000      0.0000             
 1.0   1     cp    c5        0.0000      0.0000             
 2.0  18     cp    cs        0.0000      0.0000             
 2.0  18     cp    c=        0.0000      0.0000             
 2.0  18     cp    c=1       0.0000      0.0000             
 2.0  18     cp    c=2       0.0000      0.0000             
 2.0  18     cp    c-        0.0424     -0.0424             
 2.0  18     cp    ct        0.0852     -0.0852             
 2.0  18     cp    n3        0.1216     -0.1216             
 1.0   1     cp    n         0.1100     -0.1100             
 1.1   2     cp    n2        0.1050     -0.1050             
 2.0  18     cp    n=        0.1993     -0.1993             
 2.0  18     cp    n=1       0.1993     -0.1993             
 2.0  18     cp    n=2       0.1993     -0.1993             
 1.0   1     cp    np        0.1100     -0.1100             
 2.0  18     cp    n4        0.2989     -0.0489             
 2.0  18     cp    nt        0.3230     -0.3230             
 1.9  16     cp    o         0.0282     -0.0282             
 1.0   1     cp    oh        0.0300     -0.0300             
 2.0  18     cp    oz        0.1367     -0.1367             
 2.0  18     cp    op        0.3583     -0.3583             
 2.0  18     cp    o'        0.3583     -0.3583             
 2.0  18     cp    s         0.0282     -0.0282             
 2.0  18     cp    sh       -0.0222      0.0222             
 2.0  18     cp    sp        0.0732     -0.0732             
 2.0  18     cp    s'        0.0732     -0.0732             
 2.0  18     cp    p        -0.1267      0.1267             
 1.0   1     cp    h        -0.1000      0.1000             
 1.0   1     cp    f         0.1300     -0.1300             
 1.0   1     cp    cl        0.1020     -0.1020             
 1.0   1     cp    br        0.0800     -0.0800             
 2.0  18     cp    i         0.0642     -0.0642             
 2.0  18     cp    si       -0.2270      0.2270             
 1.0   1     c5    c5        0.0000      0.0000             
 1.3   6     c5    cs        0.0000      0.0000             
 2.0  18     c5    c=        0.0000      0.0000             
 2.0  18     c5    c=1       0.0000      0.0000             
 2.0  18     c5    c=2       0.0000      0.0000             
 2.0  18     c5    c-        0.0424     -0.0424             
 2.0  18     c5    ct        0.0852     -0.0852             
 2.0  18     c5    n3        0.1216     -0.1216             
 1.4  10     c5    n         0.1100     -0.1100             
 2.0  18     c5    n2        0.1993     -0.1993             
 2.0  18     c5    n=        0.1993     -0.1993             
 2.0  18     c5    n=1       0.1993     -0.1993             
 2.0  18     c5    n=2       0.1993     -0.1993             
 1.0   1     c5    np        0.1400     -0.1400             
 2.0  18     c5    n4        0.2989     -0.0489             
 2.0  18     c5    nt        0.3230     -0.3230             
 1.2   3     c5    o         0.1100     -0.1100             
 2.0  18     c5    oh        0.0297     -0.0297             
 2.0  18     c5    oz        0.1367     -0.1367             
 1.3   8     c5    op        0.1100     -0.1100             
 2.0  18     c5    o'        0.3583     -0.3583             
 1.2   3     c5    s        -0.1500      0.1500             
 2.0  18     c5    sh       -0.0222      0.0222             
 2.0  18     c5    sp        0.0732     -0.0732             
 2.0  18     c5    s'        0.0732     -0.0732             
 2.0  18     c5    p        -0.1267      0.1267             
 1.0   1     c5    h        -0.1300      0.1300             
 2.0  18     c5    f         0.2589     -0.2589             
 2.0  18     c5    cl        0.1163     -0.1163             
 2.0  18     c5    br        0.0725     -0.0725             
 2.0  18     c5    i         0.0642     -0.0642             
 2.0  18     c5    si       -0.2270      0.2270             
 2.0  18     cs    cs        0.0000      0.0000             
 2.0  18     cs    c=        0.0000      0.0000             
 2.0  18     cs    c=1       0.0000      0.0000             
 2.0  18     cs    c=2       0.0000      0.0000             
 2.0  18     cs    c-        0.0424     -0.0424             
 2.0  18     cs    ct        0.0852     -0.0852             
 2.0  18     cs    n3        0.1216     -0.1216             
 2.0  18     cs    n         0.1993     -0.1993             
 2.0  18     cs    n2        0.1993     -0.1993             
 2.0  18     cs    n=        0.1993     -0.1993             
 2.0  18     cs    n=1       0.1993     -0.1993             
 2.0  18     cs    n=2       0.1993     -0.1993             
 2.0  18     cs    np        0.1993     -0.1993             
 2.0  18     cs    n4        0.2989     -0.0489             
 2.0  18     cs    nt        0.3230     -0.3230             
 2.0  18     cs    o         0.1367     -0.1367             
 2.0  18     cs    oh        0.0297     -0.0297             
 2.0  18     cs    oz        0.1367     -0.1367             
 2.0  18     cs    op        0.3583     -0.3583             
 2.0  18     cs    o'        0.3583     -0.3583             
 2.0  18     cs    s         0.0282     -0.0282             
 2.0  18     cs    sh       -0.0222      0.0222             
 1.3   6     cs    sp       -0.1500      0.1500             
 2.0  18     cs    s'        0.0732     -0.0732             
 2.0  18     cs    p        -0.1267      0.1267             
 1.3   6     cs    h        -0.1300      0.1300             
 2.0  18     cs    f         0.2589     -0.2589             
 2.0  18     cs    cl        0.1163     -0.1163             
 2.0  18     cs    br        0.0725     -0.0725             
 2.0  18     cs    i         0.0642     -0.0642             
 2.0  18     cs    si       -0.2270      0.2270             
 1.0   1     c=    c=        0.0000      0.0000             
 2.0  18     c=    c=1       0.0000      0.0000             
 2.0  18     c=    c=2       0.0000      0.0000             
 2.0  18     c=    c-        0.0424     -0.0424             
 2.0  18     c=    ct        0.0852     -0.0852             
 2.0  18     c=    n3        0.1216     -0.1216             
 2.0  18     c=    n         0.1993     -0.1993             
 2.0  18     c=    n2        0.1993     -0.1993             
 1.0   1     c=    n=        0.3000     -0.3000             
 1.0   1     c=    n=1       0.3000     -0.3000             
 1.0   1     c=    n=2       0.3000     -0.3000             
 2.0  18     c=    np        0.1993     -0.1993             
 2.0  18     c=    n4        0.2989     -0.0489             
 2.0  18     c=    nt        0.3230     -0.3230             
 2.0  18     c=    o         0.1367     -0.1367             
 2.0  18     c=    oh        0.0297     -0.0297             
 2.0  18     c=    oz        0.1367     -0.1367             
 2.0  18     c=    op        0.3583     -0.3583             
 2.0  18     c=    o'        0.3583     -0.3583             
 2.0  18     c=    s         0.0282     -0.0282             
 2.0  18     c=    sh       -0.0222      0.0222             
 2.0  18     c=    sp        0.0732     -0.0732             
 2.0  18     c=    s'        0.0732     -0.0732             
 2.0  18     c=    p        -0.1267      0.1267             
 1.0   1     c=    h        -0.1000      0.1000             
 2.0  18     c=    f         0.2589     -0.2589             
 2.0  18     c=    cl        0.1163     -0.1163             
 2.0  18     c=    br        0.0725     -0.0725             
 2.0  18     c=    i         0.0642     -0.0642             
 2.0  18     c=    si       -0.2270      0.2270             
 2.0  18     c=1   c=1       0.0000      0.0000             
 2.0  18     c=1   c=2       0.0000      0.0000             
 2.0  18     c=1   c-        0.0424     -0.0424             
 2.0  18     c=1   ct        0.0852     -0.0852             
 2.0  18     c=1   n3        0.1216     -0.1216             
 2.0  18     c=1   n         0.1993     -0.1993             
 2.0  18     c=1   n2        0.1993     -0.1993             
 1.0   1     c=1   n=        0.3000     -0.3000             
 1.0   1     c=1   n=1       0.3000     -0.3000             
 1.0   1     c=1   n=2       0.3000     -0.3000             
 2.0  18     c=1   np        0.1993     -0.1993             
 2.0  18     c=1   n4        0.2989     -0.0489             
 2.0  18     c=1   nt        0.3230     -0.3230             
 2.0  18     c=1   o         0.1367     -0.1367             
 2.0  18     c=1   oh        0.0297     -0.0297             
 2.0  18     c=1   oz        0.1367     -0.1367             
 2.0  18     c=1   op        0.3583     -0.3583             
 2.0  18     c=1   o'        0.3583     -0.3583             
 2.0  18     c=1   s         0.0282     -0.0282             
 2.0  18     c=1   sh       -0.0222      0.0222             
 2.0  18     c=1   sp        0.0732     -0.0732             
 2.0  18     c=1   s'        0.0732     -0.0732             
 2.0  18     c=1   p        -0.1267      0.1267             
 1.0   1     c=1   h        -0.1000      0.1000             
 2.0  18     c=1   f         0.2589     -0.2589             
 2.0  18     c=1   cl        0.1163     -0.1163             
 2.0  18     c=1   br        0.0725     -0.0725             
 2.0  18     c=1   i         0.0642     -0.0642             
 2.0  18     c=1   si       -0.2270      0.2270             
 2.0  18     c=2   c=2       0.0000      0.0000             
 2.0  18     c=2   c-        0.0424     -0.0424             
 2.0  18     c=2   ct        0.0852     -0.0852             
 2.0  18     c=2   n3        0.1216     -0.1216             
 2.0  18     c=2   n         0.1993     -0.1993             
 2.0  18     c=2   n2        0.1993     -0.1993             
 1.0   1     c=2   n=        0.3000     -0.3000             
 1.0   1     c=2   n=1       0.3000     -0.3000             
 1.0   1     c=2   n=2       0.3000     -0.3000             
 2.0  18     c=2   np        0.1993     -0.1993             
 2.0  18     c=2   n4        0.2989     -0.0489             
 2.0  18     c=2   nt        0.3230     -0.3230             
 2.0  18     c=2   o         0.1367     -0.1367             
 2.0  18     c=2   oh        0.0297     -0.0297             
 2.0  18     c=2   oz        0.1367     -0.1367             
 2.0  18     c=2   op        0.3583     -0.3583             
 2.0  18     c=2   o'        0.3583     -0.3583             
 2.0  18     c=2   s         0.0282     -0.0282             
 2.0  18     c=2   sh       -0.0222      0.0222             
 2.0  18     c=2   sp        0.0732     -0.0732             
 2.0  18     c=2   s'        0.0732     -0.0732             
 2.0  18     c=2   p        -0.1267      0.1267             
 1.0   1     c=2   h        -0.1000      0.1000             
 2.0  18     c=2   f         0.2589     -0.2589             
 2.0  18     c=2   cl        0.1163     -0.1163             
 2.0  18     c=2   br        0.0725     -0.0725             
 2.0  18     c=2   i         0.0642     -0.0642             
 2.0  18     c=2   si       -0.2270      0.2270             
 2.0  18     c-    c-        0.0000      0.0000             
 2.0  18     c-    ct        0.0432     -0.0432             
 2.0  18     c-    n3        0.0824     -0.0824             
 2.0  18     c-    n         0.1607     -0.1607             
 2.0  18     c-    n2        0.1607     -0.1607             
 2.0  18     c-    n=        0.1607     -0.1607             
 2.0  18     c-    n=1       0.1607     -0.1607             
 2.0  18     c-    n=2       0.1607     -0.1607             
 2.0  18     c-    np        0.1607     -0.1607             
 2.0  18     c-    n4        0.2597     -0.0097             
 2.0  18     c-    nt        0.2854     -0.2854             
 2.0  18     c-    o         0.1012     -0.1012             
 2.0  18     c-    oh       -0.0058      0.0058             
 2.0  18     c-    oz        0.1012     -0.1012             
 2.0  18     c-    op        0.3241     -0.3241             
 2.0  18     c-    o'        0.3241     -0.3241             
 2.0  18     c-    s        -0.0146      0.0146             
 2.0  18     c-    sh       -0.0650      0.0650             
 2.0  18     c-    sp        0.0304     -0.0304             
 2.0  18     c-    s'        0.0304     -0.0304             
 2.0  18     c-    s-       -0.1223     -0.3777
 2.0  18     c-    p        -0.1744      0.1744             
 2.0  18     c-    h        -0.1549      0.1549             
 2.0  18     c-    f         0.2241     -0.2241             
 2.0  18     c-    cl        0.0747     -0.0747             
 2.0  18     c-    br        0.0281     -0.0281             
 2.0  18     c-    i         0.0185     -0.0185             
 2.0  18     c-    si       -0.2775      0.2775             
 2.0  18     ct    ct        0.0000      0.0000             
 2.0  18     ct    n3        0.0419     -0.0419             
 2.0  18     ct    n         0.1204     -0.1204             
 2.0  18     ct    n2        0.1204     -0.1204             
 2.0  18     ct    n=        0.1204     -0.1204             
 2.0  18     ct    n=1       0.1204     -0.1204             
 2.0  18     ct    n=2       0.1204     -0.1204             
 2.0  18     ct    np        0.1204     -0.1204             
 2.0  18     ct    n4        0.2181      0.0319             
 2.0  18     ct    nt        0.2454     -0.2454             
 2.0  18     ct    o         0.0644     -0.0644             
 2.0  18     ct    oh       -0.0420      0.0420             
 2.0  18     ct    oz        0.0644     -0.0644             
 2.0  18     ct    op        0.2874     -0.2874             
 2.0  18     ct    o'        0.2874     -0.2874             
 2.0  18     ct    s        -0.0581      0.0581             
 2.0  18     ct    sh       -0.1082      0.1082             
 2.0  18     ct    sp       -0.0135      0.0135             
 2.0  18     ct    s'       -0.0135      0.0135             
 2.0  18     ct    p        -0.2216      0.2216             
 1.2   3     ct    h        -0.2000      0.2000             
 2.0  18     ct    f         0.1873     -0.1873             
 2.0  18     ct    cl        0.0319     -0.0319             
 2.0  18     ct    br       -0.0173      0.0173             
 2.0  18     ct    i        -0.0281      0.0281             
 2.0  18     ct    si       -0.3266      0.3266             
 2.0  18     n3    n3        0.0000      0.0000             
 2.0  18     n3    n         0.0742     -0.0742             
 2.0  18     n3    n2        0.0742     -0.0742             
 2.0  18     n3    n=        0.0742     -0.0742             
 2.0  18     n3    n=1       0.0742     -0.0742             
 2.0  18     n3    n=2       0.0742     -0.0742             
 2.0  18     n3    np        0.0742     -0.0742             
 2.0  18     n3    n4        0.1650      0.0850             
 2.0  18     n3    nt        0.1927     -0.1927             
 2.0  18     n3    o         0.0249     -0.0249             
 2.0  18     n3    oh       -0.0754      0.0754             
 2.0  18     n3    oz        0.0249     -0.0249             
 2.0  18     n3    op        0.2369     -0.2369             
 2.0  18     n3    o'        0.2369     -0.2369             
 2.0  18     n3    s        -0.0967      0.0967             
 2.0  18     n3    sh       -0.1434      0.1434             
 2.0  18     n3    sp       -0.0551      0.0551             
 2.0  18     n3    s'       -0.0551      0.0551             
 2.0  18     n3    p        -0.2518      0.2518             
 2.0  18     n3    h        -0.2386      0.2386             
 2.0  18     n3    f         0.1415     -0.1415             
 2.0  18     n3    cl       -0.0117      0.0117             
 2.0  18     n3    br       -0.0601      0.0601             
 2.0  18     n3    i        -0.0714      0.0714             
 2.0  18     n3    si       -0.3501      0.3501             
 2.0  18     n     n         0.0000      0.0000             
 2.0  18     n     n2        0.0000      0.0000             
 2.0  18     n     n=        0.0000      0.0000             
 2.0  18     n     n=1       0.0000      0.0000             
 2.0  18     n     n=2       0.0000      0.0000             
 2.0  18     n     np        0.0000      0.0000             
 2.0  18     n     n4        0.0883      0.1617             
 2.0  18     n     nt        0.1186     -0.1186             
 2.0  18     n     o        -0.0432      0.0432             
 2.0  18     n     oh       -0.1421      0.1421             
 2.0  18     n     oz       -0.0432      0.0432             
 2.0  18     n     op        0.1684     -0.1684             
 2.0  18     n     o'        0.1684     -0.1684             
 2.0  18     n     s        -0.1755      0.1755             
 2.0  18     n     sh       -0.2214      0.2214             
 2.0  18     n     sp       -0.1346      0.1346             
 2.0  18     n     s'       -0.1346      0.1346             
 2.0  18     n     p        -0.3359      0.3359             
 2.0  18     n     h        -0.3278      0.3278             
 2.0  18     n     f         0.0731     -0.0731             
 2.0  18     n     cl       -0.0897      0.0897             
 2.0  18     n     br       -0.1422      0.1422             
 2.0  18     n     i        -0.1554      0.1554             
 2.0  18     n     si       -0.4367      0.4367             
 2.0  18     n2    n2        0.0000      0.0000             
 2.0  18     n2    n=        0.0000      0.0000             
 2.0  18     n2    n=1       0.0000      0.0000             
 2.0  18     n2    n=2       0.0000      0.0000             
 2.0  18     n2    np        0.0000      0.0000             
 2.0  18     n2    n4        0.0883      0.1617             
 2.0  18     n2    nt        0.1186     -0.1186             
 2.0  18     n2    o        -0.0432      0.0432             
 2.0  18     n2    oh       -0.1421      0.1421             
 2.0  18     n2    oz       -0.0432      0.0432             
 2.0  18     n2    op        0.1684     -0.1684             
 2.0  18     n2    o'        0.1684     -0.1684             
 2.0  18     n2    s        -0.1755      0.1755             
 2.0  18     n2    sh       -0.2214      0.2214             
 2.0  18     n2    sp       -0.1346      0.1346             
 2.0  18     n2    s'       -0.1346      0.1346             
 2.0  18     n2    p        -0.3359      0.3359             
 2.0  18     n2    h        -0.3278      0.3278             
 2.0  18     n2    f         0.0731     -0.0731             
 2.0  18     n2    cl       -0.0897      0.0897             
 2.0  18     n2    br       -0.1422      0.1422             
 2.0  18     n2    i        -0.1554      0.1554             
 2.0  18     n2    si       -0.4367      0.4367             
 2.0  18     n=    n=        0.0000      0.0000             
 2.0  18     n=    n=1       0.0000      0.0000             
 2.0  18     n=    n=2       0.0000      0.0000             
 2.0  18     n=    np        0.0000      0.0000             
 2.0  18     n=    n4        0.0883      0.1617             
 2.0  18     n=    nt        0.1186     -0.1186             
 2.0  18     n=    o        -0.0432      0.0432             
 2.0  18     n=    oh       -0.1421      0.1421             
 2.0  18     n=    oz       -0.0432      0.0432             
 2.0  18     n=    op        0.1684     -0.1684             
 2.0  18     n=    o'        0.1684     -0.1684             
 2.0  18     n=    o-        0.1684     -0.1684             
 2.0  18     n=    s        -0.1755      0.1755             
 2.0  18     n=    sh       -0.2214      0.2214             
 2.0  18     n=    sp       -0.1346      0.1346             
 2.0  18     n=    s'       -0.1346      0.1346             
 2.0  18     n=    p        -0.3359      0.3359             
 2.0  18     n=    h        -0.3278      0.3278             
 2.0  18     n=    f         0.0731     -0.0731             
 2.0  18     n=    cl       -0.0897      0.0897             
 2.0  18     n=    br       -0.1422      0.1422             
 2.0  18     n=    i        -0.1554      0.1554             
 2.0  18     n=    si       -0.4367      0.4367             
 2.0  18     n=1   n=1       0.0000      0.0000             
 2.0  18     n=1   n=2       0.0000      0.0000             
 2.0  18     n=1   np        0.0000      0.0000             
 2.0  18     n=1   n4        0.0883      0.1617             
 2.0  18     n=1   nt        0.1186     -0.1186             
 2.0  18     n=1   o        -0.0432      0.0432             
 2.0  18     n=1   oh       -0.1421      0.1421             
 2.0  18     n=1   oz       -0.0432      0.0432             
 2.0  18     n=1   op        0.1684     -0.1684             
 2.0  18     n=1   o'        0.1684     -0.1684             
 2.0  18     n=1   s        -0.1755      0.1755             
 2.0  18     n=1   sh       -0.2214      0.2214             
 2.0  18     n=1   sp       -0.1346      0.1346             
 2.0  18     n=1   s'       -0.1346      0.1346             
 2.0  18     n=1   p        -0.3359      0.3359             
 2.0  18     n=1   h        -0.3278      0.3278             
 2.0  18     n=1   f         0.0731     -0.0731             
 2.0  18     n=1   cl       -0.0897      0.0897             
 2.0  18     n=1   br       -0.1422      0.1422             
 2.0  18     n=1   i        -0.1554      0.1554             
 2.0  18     n=1   si       -0.4367      0.4367             
 2.0  18     n=2   n=2       0.0000      0.0000             
 2.0  18     n=2   np        0.0000      0.0000             
 2.0  18     n=2   n4        0.0883      0.1617             
 2.0  18     n=2   nt        0.1186     -0.1186             
 2.0  18     n=2   o        -0.0432      0.0432             
 2.0  18     n=2   oh       -0.1421      0.1421             
 2.0  18     n=2   oz       -0.0432      0.0432             
 2.0  18     n=2   op        0.1684     -0.1684             
 2.0  18     n=2   o'        0.1684     -0.1684             
 2.0  18     n=2   s        -0.1755      0.1755             
 2.0  18     n=2   sh       -0.2214      0.2214             
 2.0  18     n=2   sp       -0.1346      0.1346             
 2.0  18     n=2   s'       -0.1346      0.1346             
 2.0  18     n=2   p        -0.3359      0.3359             
 2.0  18     n=2   h        -0.3278      0.3278             
 2.0  18     n=2   f         0.0731     -0.0731             
 2.0  18     n=2   cl       -0.0897      0.0897             
 2.0  18     n=2   br       -0.1422      0.1422             
 2.0  18     n=2   i        -0.1554      0.1554             
 2.0  18     n=2   si       -0.4367      0.4367             
 2.0  18     np    np        0.0000      0.0000             
 2.0  18     np    n4        0.0883      0.1617             
 2.0  18     np    nt        0.1186     -0.1186             
 2.0  18     np    o        -0.0432      0.0432             
 2.0  18     np    oh       -0.1421      0.1421             
 2.0  18     np    oz       -0.0432      0.0432             
 2.0  18     np    op        0.1684     -0.1684             
 2.0  18     np    o'        0.1684     -0.1684             
 2.0  18     np    o-        0.1684     -0.1684             
 2.0  18     np    s        -0.1755      0.1755             
 2.0  18     np    sh       -0.2214      0.2214             
 2.0  18     np    sp       -0.1346      0.1346             
 2.0  18     np    s'       -0.1346      0.1346             
 2.0  18     np    p        -0.3359      0.3359             
 2.0  18     np    h        -0.3278      0.3278             
 2.0  18     np    f         0.0731     -0.0731             
 2.0  18     np    cl       -0.0897      0.0897             
 2.0  18     np    br       -0.1422      0.1422             
 2.0  18     np    i        -0.1554      0.1554             
 2.0  18     np    si       -0.4367      0.4367             
 2.0  18     n4    n4        0.2500      0.2500             
 2.0  18     n4    nt        0.2842     -0.0342             
 2.0  18     n4    o         0.1245      0.1255             
 2.0  18     n4    oh        0.0242      0.2258             
 2.0  18     n4    oz        0.1245      0.1255             
 2.0  18     n4    op        0.3418     -0.0918             
 2.0  18     n4    o'        0.3418     -0.0918             
 2.0  18     n4    s        -0.0257      0.2757             
 2.0  18     n4    sh       -0.0723      0.3223             
 2.0  18     n4    sp        0.0159      0.2341             
 2.0  18     n4    s'        0.0159      0.2341             
 2.0  18     n4    p        -0.1994      0.4494             
 2.0  18     n4    h        -0.1978      0.4478             
 2.0  18     n4    f         0.2438      0.0062             
 2.0  18     n4    cl        0.0642      0.1858             
 2.0  18     n4    br        0.0048      0.2452             
 2.0  18     n4    i        -0.0114      0.2614             
 2.0  18     n4    si       -0.3083      0.5583             
 1.3   4     nt    nt        0.0         0.0                
 2.0  18     nt    o        -0.1523      0.1523             
 2.0  18     nt    oh       -0.2490      0.2490             
 2.0  18     nt    oz       -0.1523      0.1523             
 2.0  18     nt    op        0.0585     -0.0585             
 2.0  18     nt    o'        0.0585     -0.0585             
 2.0  18     nt    s        -0.3010      0.3010             
 2.0  18     nt    sh       -0.3457      0.3457             
 2.0  18     nt    sp       -0.2612      0.2612             
 2.0  18     nt    s'       -0.2612      0.2612             
 2.0  18     nt    p        -0.4691      0.4691             
 2.0  18     nt    h        -0.4688      0.4688             
 2.0  18     nt    f        -0.0367      0.0367             
 2.0  18     nt    cl       -0.2141      0.2141             
 2.0  18     nt    br       -0.2727      0.2727             
 2.0  18     nt    i        -0.2889      0.2889             
 2.0  18     nt    si       -0.5738      0.5738             
 1.3   4     o     o         0.0         0.0                
 2.0  18     o     oh       -0.0921      0.0921             
 2.0  18     o     oz        0.0000      0.0000             
 2.0  18     o     op        0.1962     -0.1962             
 2.0  18     o     s        -0.1143      0.1143             
 2.0  18     o     sh       -0.1565      0.1565             
 2.0  18     o     sp       -0.0766      0.0766             
 2.0  18     o     s'       -0.0766      0.0766             
 1.0   1     o     p        -0.3500      0.3500             
 2.0  18     o     h        -0.2432      0.2432             
 2.0  18     o     f         0.1077     -0.1077             
 2.0  18     o     cl       -0.0367      0.0367             
 2.0  18     o     br       -0.0818      0.0818             
 2.0  18     o     i        -0.0924      0.0924             
 1.0   1     o     si       -0.1500      0.1500             
 2.0  18     oh    oh        0.0000      0.0000             
 2.0  18     oh    oz        0.0921     -0.0921             
 2.0  18     oh    op        0.2853     -0.2853             
 2.0  18     oh    s        -0.0063      0.0063             
 2.0  18     oh    sh       -0.0485      0.0485             
 2.0  18     oh    sp        0.0313     -0.0313             
 2.0  18     oh    s'        0.0313     -0.0313             
 1.0   1     oh    p        -0.1500      0.1500             
 2.0  18     oh    h        -0.1190      0.1190             
 2.0  18     oh    f         0.1983     -0.1983             
 2.0  18     oh    cl        0.0686     -0.0686             
 2.0  18     oh    br        0.0295     -0.0295             
 2.0  18     oh    i         0.0216     -0.0216             
 2.0  18     oh    si       -0.2188      0.2188             
 2.0  18     oh    sz       -0.2188      0.2188
 2.0  18     oh    az       -0.2188      0.2188
 2.0  18     oz    oz        0.0000      0.0000             
 2.0  18     oz    op        0.1962     -0.1962             
 2.0  18     oz    s        -0.1143      0.1143             
 2.0  18     oz    sh       -0.1565      0.1565             
 2.0  18     oz    sp       -0.0766      0.0766             
 2.0  18     oz    s'       -0.0766      0.0766             
 2.0  18     oz    p        -0.2548      0.2548             
 2.0  18     oz    h        -0.2432      0.2432             
 2.0  18     oz    ho       -0.1         0.1             
 2.0  18     oz    f         0.1077     -0.1077             
 2.0  18     oz    cl       -0.0367      0.0367             
 2.0  18     oz    br       -0.0818      0.0818             
 2.0  18     oz    i        -0.0924      0.0924             
 2.0  18     oz    si       -0.1500      0.1500            
 2.0  18     oz    sz       -0.1500      0.1500
 2.0  18     oz    az       -0.0         0.0
 2.0  18     op    op        0.0000      0.0000             
 2.0  18     op    s        -0.3386      0.3386             
 2.0  18     op    sh       -0.3791      0.3791             
 2.0  18     op    sp       -0.3024      0.3024             
 2.0  18     op    s'       -0.3024      0.3024             
 2.0  18     op    p        -0.4933      0.4933             
 2.0  18     op    h        -0.4943      0.4943             
 2.0  18     op    f        -0.0888      0.0888             
 2.0  18     op    cl       -0.2585      0.2585             
 2.0  18     op    br       -0.3140      0.3140             
 2.0  18     op    i        -0.3297      0.3297             
 2.0  18     op    si       -0.5883      0.5883             
 2.0  18     o'    o'        0.0000      0.0000             
 2.0  18     o'    s        -0.3386      0.3386             
 2.0  18     o'    sh       -0.3791      0.3791             
 2.0  18     o'    sp       -0.3024      0.3024             
 2.0  18     o'    s'       -0.3024      0.3024             
 1.0   1     o'    p        -0.8500      0.3500             
 2.0  18     o'    h        -0.4943      0.4943
 2.0  18     o'    f        -0.0888      0.0888
 2.0  18     o'    cl       -0.2585      0.2585
 2.0  18     o'    br       -0.3140      0.3140
 2.0  18     o'    i        -0.3297      0.3297
 2.0  18     o'    si       -0.5883      0.5883             
 1.0   1     s     s         0.0000      0.0000             
 2.0  18     s     sh       -0.0509      0.0509             
 2.0  18     s     sp        0.0455     -0.0455             
 2.0  18     s     s'        0.0455     -0.0455             
 2.0  18     s     p        -0.1600      0.1600             
 2.0  18     s     h        -0.1392      0.1392             
 2.0  18     s     f         0.2380     -0.2380             
 2.0  18     s     cl        0.0898     -0.0898             
 2.0  18     s     br        0.0437     -0.0437             
 2.0  18     s     i         0.0345     -0.0345             
 2.0  18     s     si       -0.2634      0.2634             
 2.0  18     sh    sh        0.0000      0.0000             
 2.0  18     sh    sp        0.0964     -0.0964             
 2.0  18     sh    s'        0.0964     -0.0964             
 2.0  18     sh    p        -0.1032      0.1032             
 2.0  18     sh    h        -0.0787      0.0787             
 2.0  18     sh    f         0.2794     -0.2794             
 2.0  18     sh    cl        0.1392     -0.1392             
 2.0  18     sh    br        0.0966     -0.0966             
 2.0  18     sh    i         0.0889     -0.0889             
 2.0  18     sh    si       -0.2032      0.2032             
 2.0  18     sp    sp        0.0000      0.0000             
 2.0  18     sp    s'        0.0000      0.0000             
 2.0  18     sp    p        -0.2106      0.2106             
 2.0  18     sp    h        -0.1932      0.1932             
 2.0  18     sp    f         0.2011     -0.2011             
 2.0  18     sp    cl        0.0457     -0.0457             
 2.0  18     sp    br       -0.0034      0.0034             
 2.0  18     sp    i        -0.0140      0.0140             
 2.0  18     sp    si       -0.3172      0.3172             
 2.0  18     s'    s'        0.0000      0.0000             
 2.0  18     s'    p        -0.2106      0.2106             
 2.0  18     s'    h        -0.1932      0.1932             
 2.0  18     s'    f         0.2011     -0.2011             
 2.0  18     s'    cl        0.0457     -0.0457             
 2.0  18     s'    br       -0.0034      0.0034             
 2.0  18     s'    i        -0.0140      0.0140             
 2.0  18     s'    si       -0.3172      0.3172             
 2.0  18     p     p         0.0000      0.0000             
 2.0  18     p     h         0.0356     -0.0356             
 2.0  18     p     f         0.3869     -0.3869             
 2.0  18     p     cl        0.2544     -0.2544             
 2.0  18     p     br        0.2156     -0.2156             
 2.0  18     p     i         0.2110     -0.2110             
 2.0  18     p     si       -0.1069      0.1069             
 1.3   4     h     h         0.0         0.0                
 2.0  18     h     f         0.3823     -0.3823             
 2.0  18     h     cl        0.2404     -0.2404             
 2.0  18     h     br        0.1978     -0.1978             
 2.0  18     h     i         0.1923     -0.1923             
 1.0   1     h     si        0.0200     -0.0200             
 1.3   4     f     f         0.0         0.0                
 2.0  18     f     cl       -0.1589      0.1589             
 2.0  18     f     br       -0.2099      0.2099             
 2.0  18     f     i        -0.2234      0.2234             
 2.0  18     f     si       -0.4789      0.4789             
 1.3   4     cl    cl        0.0         0.0                
 2.0  18     cl    br       -0.0507      0.0507             
 2.0  18     cl    i        -0.0623      0.0623             
 2.0  18     cl    si       -0.3598      0.3598             
 1.3   4     br    br        0.0         0.0                
 2.0  18     br    i        -0.0110      0.0110             
 2.0  18     br    si       -0.3272      0.3272             
 1.3   4     i     i         0.0         0.0                
 2.0  18     i     si       -0.3263      0.3263             
 2.0  18     si    si        0.0000      0.0000             
 3.5  31     oy1   sy1      -1.0000      1.0000             
 3.5  31     oy1   ay1      -1.0000      1.0000             
 3.5  31     oy1   hoy      -1.0000      1.0000             
 3.5  31     oy1   hok      -1.0000      1.0000             
 3.5  31     oc23  sy1      -1.0000      1.0000             
 3.6  32     sc1   oc1      -1.0000      1.0000             
 3.6  32     ac1   oc3      -1.0000      1.0000             
 3.6  32     ac1   oc4      -1.0000      1.0000             
 3.6  32     oc4   hoc      -1.0000      1.0000             
 3.6  32     oc5   hoc      -1.0000      1.0000             
 3.6  32     sc4   oc23     -1.0000      1.0000             
 3.6  32     oc23  hoy      -1.0000      1.0000             
 3.6  32     pap   oap1     -1.0000      1.0000             
 3.6  32     oap1  hop      -1.0000      1.0000             
 3.6  32     oap2  hop      -1.0000      1.0000             


#reference 1
CVFF forcefield file in new format, converted from original format
file shipped with Discover 2.6.0 / InsightII 1.1.0 / Insight 2.6
September 1990
@Author Biosym Technologies, Inc.
@Date 13-December-90

#reference 2
Lone pair lp had incorrect mass of 0.001097.
Bond increment for n2 cp had the wrong sign.
@Author Jon Hurley
@Date 13-December-90

#reference 3
Adding bond increments for ct, nt bonded to reasonable atoms.
Adding bond increments for c5-o in furan
Adding bond increments for c5-s in thiofuran
In all cases using MOPAC charges as a guide, coupled with preexisting
bond increments in CVFF which leave little flexibility.
@Author Paul Saxe
@Date 13-December-90

#reference 4
Parameters derived from diatomic bond length and stretching data from
Gerhard Herzberg, "Spectra of Diatomic Molecules", New York, van
Nostrand Reinholt Co, 1950 and from CRC Handbook of Chemistry and
Physics, 54th Edition, 1973-1974.
@Author Paul Saxe
@Date 28-February-91

#reference 5
Angle parameters for azo groups from Don Mackay/Dave Haney at Biosym.
The angle parameter force constants are only approximate. Note that
CVFF has zero torsion parameters defined for these interactions, since
they are linear. The zero forces the torsion to be skipped, which is
needed since linear torsions are not well defined.
@Author Paul Saxe
@Date 28-February-91

#reference 6
Parameters for thiophene type sulfur derived by Kit Lau, Biosym.
These parameters replace those in reference 3, which used c5 and s as
the atoms types.
@Author Kit Lau
@Date 28-February-91

#reference 7
Parameters for thioketone type sulfur derived by Kit Lau, Biosym,
partly derived from parameters given in S. Dasgupta and W. A. Goddard
III, J. Chem. Phys. 90, 7207 (1989).
@Author Kit Lau
@Date 28-February-91

#reference 8
Changing parameters so that O in aromatic rings, e.g. furan, is "op"
rather than "o". The parameters are not yet complete in this version
and must be worked on in the future.
@Author Paul Saxe
@Date 28-February-91

#reference 9
Argon nonbond parameters from 
D. Brown and J.H.R. Clarke, "A comparison of constant energy, constant
temperature and constant pressure ensembles in molecular dynamics
simulations of atomic liquids", Molecular Physics, 51, 1243 (1984).
@Author Paul Saxe
@Date 28-February-91

#reference 10
Adding two bond increments: c5-n in analogy to cp-n, and c'-op the
same as c'-o so that the charges can be assigned as the were in the
past before some "o"'s became "op"'s. These increments are approximate.
@Author Paul Saxe
@Date 12-March-91

#reference 11
Adding zero increments for c' - c5 or cs bonds.
@Author Paul Saxe
@Date 19-March-91

#reference 12
Adding automatic parameters designed to set isocaynate (*-N=C=O) torsion to
zero because it is linear.
@Author Paul Saxe
@Date 17-July-91

#reference 13
Changing the form of the out-of-plane automatic parameters to reflect
the documentation.
@Author Jon Hurley
@Date 15-Oct-91

#reference 14
Adding in three new atom types: pz, oz and sz for catalysis to server
as stubs for user modification. Currently there are simply parameters
for silicate, copied directly from previous si and o parameters.
@Author Paul Saxe
@Date 07-Nov-91

#reference 15
Adding a  torsion parametr, cp cp o c = 1.8  so that the rotation barrier
around bond cp-o in anisole  matches the experimental value ~3.0kcal/mole
and the equilibrium geometry of anisole has torsion angle cp-cp-o-c =0
@Author Shenghua Shi
@Date 28-Feb-92

#reference 16
Adding a new bond increments: cp-o in analogy to cp-oh, but smaller (from cff91)
@Author Shenghua Shi
@Date 3-March-92

#reference 17
Changing torsion parameter, cp cp c cp, from 0, 0, 0, to 0.675, 4, 0, 
to fit the ab initio results (from polymer).
@Author Shenghua Shi
@Date   16-March-92

#reference 18
Automatic parameter assignment included                                  
@Author Shenghua Shi
@Date   18-August-92

#reference 19
For conjugated systems                                                   
@Author Shenghua Shi
@Date   18-August-92

#reference 20
Atom type for Calcium ion - Ca++ has been changed to ca+                                                  
@Author Shenghua Shi
@Date   31-August-92

#reference 21
Atom type c" has been changed to c*                                                  
@Author Shenghua Shi
@Date   19-October-92

#reference 22
the auto torsion parameters for (* o_ o_ *) and (* o_ s_ *) changed
from (1.00 3 ) to (5.00 2)
@Author Shenghua Shi
@Date   12-July-93

#reference 23
Atom type no for nitros has been added                                                    
@Author Tom Thacher 
@Date   19-October-93

#reference 24
the atom types (c,co,c3m and c4m) equivalenced to cg
@Author Shenghua Shi
@Date   29-October-93

#reference 25
Atom type ospc and otip added.
@Author Tom Thacher
@Date   10-November-94

#reference 26
Changes for Catalysis2.0
@Author Clive Freeman
@Date   02-September-92

#reference 27
Changes for Catalysis2.0
Metal parameters from T. Halicioglu and M. Pound, phys. stat. sol. (a) 30, 619, 1975
@Author Clive Freeman
@Date   02-September-92

#reference 28
Changes for Catalysis3.0
Parameters for Potatssium, Magnesium and Fluorine and Equivalences
For 1st Approximation Simulations
@Author Consortium Development Effort
@Date   07-June-93

#reference 29
@Author sml
@Date 11-September-94
Added Non-Bonded parameters for type (al)

#reference 30
@Author Shyamal Nath
@Date 01-March-02
Added parameters for helium (he)

#reference 31
Atom types and parameters for clay minerals (mica, montmorillonite,
pyrophyllite, kaolinite) and new parameters for the metals Ag,Al,Au,Cu,Ni,Pb,Pd,Pt added
@Author Hendrik Heinz
@Date 01-August-13

#reference 32
Atom types and parameters for PEO added + compatibilized with original params; 
parameters for silica, C3S, C3A added
@Author Hendrik Heinz
@Date 01-April-14

#reference 33
Refined parameters for Na+ and Cl- ion (others to follow)
@Author Tariq Jamil and Hendrik Heinz
@Date 01-March-16
end
