# Supplementary material for: Insight into induced charges at metal surfaces and biointerfaces using a polarizable Lennard–Jones potential
Source: Nat Commun. 2018 Feb 19;9:716. doi: 10.1038/s41467-018-03137-8 (PMC5818522; doi:10.1038/s41467-018-03137-8)
Supplement: Supplementary file 11 — Supplementary Data [file 41467_2018_3137_MOESM11_ESM.zip › Guide_to_Models_and_Force_Field_Files.txt]

Guide to Models and Force Field Files

(1) The models in .car/.mdf format correspond to the the smallest supercells of gold
to create (100) surfaces, (110) surfaces, and (111) surfaces by cleavage normal to
the z direction. The (100) cell also corresponds to the unit cell. 
Models of any nanostructures of any size can be constructed using multiples of these 
basic cells and cutting off/removing atoms as needed. The dummy electrons 
are displaced by 0.5 Angstroms from the atomic center for visualization only and 
the structures should be subjected to at least 50 steps of initial energy minimization
to move them back to the atomic centers.

(2) The force field files for charmm-27 and cvff-interface are included ready to
use (no topology file for CHARMM included). The preparation of input files 
for simulations with Materials Studio, LAMMPS, CHARMM, NAMD, GROMACS, and other 
programs follows standard procedures for building coordinate and structure files. 
Solvents, polymers, and other inorganic compounds can be added in any proportion.
 
